# Supplementary material for: HiSV: A control-free method for structural variation detection from Hi-C data
Source: PLoS Comput Biol. 2023 Jan 6;19(1):e1010760. doi: 10.1371/journal.pcbi.1010760 (PMC11960816; doi:10.1371/journal.pcbi.1010760)
Supplement: S2 File — (XLSX) [file pcbi.1010760.s002.xlsx]

## Sheet: Sheet1
Sample ID	Hi-C data source	WGS	RNA-seq	Note
GM12878			GSM5331122 & GSM5331123
K562	GSE63525	GSE176762	GSM5330997 & GSM5330998	compare the results of different sequencing depths
	GSM1551620
T47D	GSE105697	GSE176679
HCC1954	GSM3258551
MCF7	GSE66733
