# Supplementary material for: HiSV: A control-free method for structural variation detection from Hi-C data
Source: PLoS Comput Biol. 2023 Jan 6;19(1):e1010760. doi: 10.1371/journal.pcbi.1010760 (PMC11960816; doi:10.1371/journal.pcbi.1010760)
Supplement: S3 File — (XLSX) [file pcbi.1010760.s003.xlsx]

## Sheet: HCC1954
ICGC PCAWG project (https://dcc.icgc.org/releases/PCAWG/cell_lines/HCC1954).
chr8	112459448	128069782	intrachromosomal amplicon-to-amplicon
chr21	26520844	31744181	intrachromosomal amplicon-to-amplicon
chr12	41881949	43132625	intrachromosomal amplicon-to-amplicon
chr5	109370798	112807658	intrachromosomal amplicon-to-amplicon
chr8	110899736	112877496	intrachromosomal amplicon-to-amplicon
chr8	111522862	112707143	intrachromosomal amplicon-to-amplicon
chr11	88199482	94063709	intrachromosomal amplicon-to-amplicon
chr21	43811422	47134908	intrachromosomal amplicon-to-amplicon
chr21	30352380	32595446	intrachromosomal amplicon-to-amplicon
chr8	124898337	126773921	intrachromosomal amplicon-to-amplicon
chr8	110142632	111680262	intrachromosomal amplicon-to-amplicon
chr8	127856009	130477311	intrachromosomal amplicon-to-amplicon
chr8	109534641	128172328	intrachromosomal amplicon-to-amplicon
chr5	110182330	111591062	intrachromosomal amplicon-to-amplicon
chr8	107606596	119156443	intrachromosomal amplicon-to-amplicon
chr5	103423961	112155975	intrachromosomal rearrangement with inverted orientation
chr5	176671986	179460385	intrachromosomal amplicon-to-amplicon
chr21	31631094	42035440	intrachromosomal amplicon-to-amplicon
chr5	176660281	179457073	intrachromosomal amplicon-to-amplicon
chr6	33606834	47945547	intrachromosomal rearrangement with non-inverted orientation
chr11	60272124	68858976	intrachromosomal rearrangement with inverted orientation
chr11	70677781	88055606	intrachromosomal amplicon-to-amplicon
chr21	39488039	42334308	intrachromosomal amplicon-to-amplicon
chr8	129218208	130343114	intrachromosomal amplicon-to-amplicon
chr8	108806113	123717734	intrachromosomal amplicon-to-amplicon
chr21	29544808	40001613	intrachromosomal amplicon-to-amplicon
chr8	109820639	111680262	intrachromosomal amplicon-to-amplicon
chr5	1333145	114830986	intrachromosomal amplicon-to-amplicon
chr8	99904357	112253738	intrachromosomal amplicon-to-amplicon
chr8	108455051	114573235	intrachromosomal amplicon-to-amplicon
chr11	73192503	85262579	intrachromosomal amplicon-to-amplicon
chr5	113880161	115948880	intrachromosomal amplicon-to-amplicon
chr8	132442825	133819377	intrachromosomal amplicon-to-amplicon
chr8	110142632	111680262	intrachromosomal amplicon-to-amplicon
chr21	28104851	38658373	intrachromosomal amplicon-to-amplicon
chr22	26573105	36831493	intrachromosomal amplicon-to-amplicon
chr8	119212183	130876593	intrachromosomal amplicon-to-amplicon
chr21	19612831	25304418	intrachromosomal amplicon-to-amplicon
chr8	120923177	128770050	intrachromosomal amplicon-to-amplicon
chr8	107909006	120752227	intrachromosomal amplicon-to-amplicon
chr8	109018835	113752146	intrachromosomal amplicon-to-amplicon
chr4	158640923	166456221	intrachromosomal rearrangement with non-inverted orientation
chr21	23374580	38664205	intrachromosomal amplicon-to-amplicon
chr8	99904357	112260841	intrachromosomal amplicon-to-amplicon
chr5	2618955	115850770	intrachromosomal amplicon-to-amplicon
chr8	129219747	133826740	intrachromosomal amplicon-to-amplicon
chr5	103183770	115218207	intrachromosomal rearrangement with inverted orientation
chr5	109649146	113956322	intrachromosomal amplicon-to-amplicon
chr8	132442825	133819310	intrachromosomal amplicon-to-amplicon
chr11	60272124	68858976	intrachromosomal amplicon-to-amplicon
chr4	154968302	170247651	intrachromosomal rearrangement with non-inverted orientation
chr5	111948292	112992616	intrachromosomal amplicon-to-amplicon
chr8	128930404	130867463	intrachromosomal amplicon-to-amplicon
chr8	130335252	133843754	intrachromosomal amplicon-to-amplicon
chr21	25779317	44229379	intrachromosomal amplicon-to-amplicon
chr8	129111973	130774031	intrachromosomal amplicon-to-amplicon
chr8	81697167	105963432	intrachromosomal amplicon-to-amplicon
chr9	7455840	10151227	intrachromosomal amplicon-to-amplicon
chr21	22127614	47069379	intrachromosomal amplicon-to-amplicon
chr8	108154404	119193253	intrachromosomal amplicon-to-amplicon
chr8	107944681	112083007	intrachromosomal amplicon-to-amplicon
chr17	37604775	41099312	intrachromosomal amplicon-to-amplicon
chr21	42667027	43890836	intrachromosomal amplicon-to-amplicon
chr21	22067769	28248088	intrachromosomal amplicon-to-amplicon
chr8	119584993	132256623	intrachromosomal amplicon-to-amplicon
chr21	21222703	31286563	intrachromosomal amplicon-to-amplicon
chr21	24952149	30758502	intrachromosomal amplicon-to-amplicon
chr8	118977538	125303028	intrachromosomal amplicon-to-amplicon
chr8	95044398	112464914	intrachromosomal amplicon-to-amplicon
chr4	144784901	150659723	intrachromosomal rearrangement with inverted orientation
chr8	107843996	130864701	intrachromosomal amplicon-to-amplicon
chr8	82005756	107064158	intrachromosomal amplicon-to-amplicon
chr8	107944688	112083007	intrachromosomal amplicon-to-amplicon
chr8	107814855	122384650	intrachromosomal amplicon-to-amplicon
chr8	107822252	117614702	intrachromosomal amplicon-to-amplicon
chr8	130875627	132443993	intrachromosomal amplicon-to-amplicon
chr8	108060415	129209344	intrachromosomal amplicon-to-amplicon
chr21	32364864	40623158	intrachromosomal amplicon-to-amplicon
chr8	107109718	110028535	intrachromosomal amplicon-to-amplicon
chr8	95044387	112464914	intrachromosomal amplicon-to-amplicon
chr8	108356830	123718528	intrachromosomal amplicon-to-amplicon
chr8	129211360	133207335	intrachromosomal amplicon-to-amplicon
chr8	108061206	119207964	intrachromosomal amplicon-to-amplicon
chr5	176676107	179454817	intrachromosomal amplicon-to-amplicon
chr5	109570089	115468043	intrachromosomal amplicon-to-amplicon
chr8	102870120	131562914	intrachromosomal amplicon-to-amplicon
chr11	60272124	68859705	intrachromosomal rearrangement with inverted orientation
chr5	109692402	115971041	intrachromosomal amplicon-to-amplicon
chr8	114837203	124366614	intrachromosomal amplicon-to-amplicon
chr8	118979249	132514437	intrachromosomal amplicon-to-amplicon
chr21	38435507	45043940	intrachromosomal amplicon-to-amplicon
chr21	28113629	45044077	intrachromosomal amplicon-to-amplicon
chr8	107614246	119002524	intrachromosomal amplicon-to-amplicon
chr1	4609374	chr3	135297804	interchromosomal rearrangement - unknown type
chr5	1337115	chr8	130385192	interchromosomal amplicon-to-amplicon
chr4	45685528	chr8	120115299	interchromosomal amplicon-to-amplicon
chr17	39590925	chr19	1951853	interchromosomal amplicon-to-nonamplified dna
chr5	115855374	chr8	127913176	interchromosomal amplicon-to-amplicon
chr5	176796620	chr8	99242270	interchromosomal amplicon-to-amplicon
chr5	114573314	chr6	158510057	interchromosomal amplicon-to-amplicon
chr8	111273377	chr5	111945099	interchromosomal rearrangement - unknown type
chr2	98334253	chr8	83017661	interchromosomal amplicon-to-amplicon
chr5	177098810	chr8	130869324	interchromosomal amplicon-to-amplicon
chr5	177241065	chr8	110527032	interchromosomal amplicon-to-amplicon
chr17	39701627	chr22	30573598	interchromosomal amplicon-to-amplicon
chr5	115480171	chr8	130388800	interchromosomal amplicon-to-amplicon
chr12	9031843	chr17	39801720	interchromosomal amplicon-to-amplicon
chr21	24072300	chr8	106320187	interchromosomal amplicon-to-amplicon
chr8	39440187	chr11	70105883	interchromosomal amplicon-to-amplicon
chr5	114512772	chr8	106878653	interchromosomal amplicon-to-amplicon
chr5	1974322	chr8	106243139	interchromosomal amplicon-to-amplicon
chr5	1402085	chr8	111583565	interchromosomal amplicon-to-amplicon
chr5	115479402	chr8	129856815	interchromosomal amplicon-to-amplicon
chr5	117383956	chr11	91551025	interchromosomal amplicon-to-amplicon
chr8	39444144	chr11	70106696	interchromosomal amplicon-to-amplicon
chr5	117541615	chr11	69794534	interchromosomal amplicon-to-amplicon
chr12	41149170	chr20	55375660	interchromosomal amplicon-to-amplicon
chr5	115496508	chr8	118201564	interchromosomal amplicon-to-amplicon
chr5	115478653	chr8	128191967	interchromosomal amplicon-to-amplicon
chr5	63969912	chr8	117969685	interchromosomal amplicon-to-amplicon
chr12	40942637	chr20	59860397	interchromosomal amplicon-to-amplicon
chr5	180014232	chr8	128196383	interchromosomal amplicon-to-amplicon
chr8	115158285	chr11	96446816	interchromosomal amplicon-to-amplicon
chr4	147242493	chr5	116046867	interchromosomal amplicon-to-amplicon
chr8	129308254	chr11	97168538	interchromosomal amplicon-to-amplicon
chr5	1557891	chr8	113605279	interchromosomal amplicon-to-amplicon
chr5	115445666	chr8	132196603	interchromosomal amplicon-to-amplicon
chr5	115855328	chr8	128201149	interchromosomal amplicon-to-amplicon
chr5	1081315	chr8	111517902	interchromosomal amplicon-to-amplicon
chr5	181245385	chr8	125761677	interchromosomal rearrangement - unknown type
chr5	115814317	chr8	128198023	interchromosomal amplicon-to-amplicon
chr5	117117892	chr8	107871900	interchromosomal amplicon-to-amplicon
chr5	175755571	chr8	116498968	interchromosomal amplicon-to-amplicon
chr11	39615336	chrX	50748742	interchromosomal amplicon-to-nonamplified dna
chr11	95242585	chr8	106641290	interchromosomal rearrangement - unknown type
chr5	115854625	chr8	130394585	interchromosomal amplicon-to-amplicon
chr4	173620345	chr8	117429395	interchromosomal amplicon-to-amplicon
chr5	2840200	chr8	106222457	interchromosomal amplicon-to-amplicon
chr1	181111933	chr11	95113131	interchromosomal amplicon-to-amplicon
chr8	128022276	chr11	97164198	interchromosomal amplicon-to-amplicon
chr8	42491761	chr12	45030457	interchromosomal amplicon-to-amplicon
chr4	169701268	chr8	113525677	interchromosomal amplicon-to-amplicon
chr5	180026710	chr8	129852894	interchromosomal amplicon-to-amplicon
chr5	113344293	chr8	120596791	interchromosomal amplicon-to-amplicon
chr5	112147879	chr8	112415144	interchromosomal amplicon-to-amplicon
chr8	106603277	chr11	69159430	interchromosomal amplicon-to-amplicon
chr5	111189748	chr8	111273505	interchromosomal rearrangement - unknown type
chr4	151599532	chr11	69721490	interchromosomal amplicon-to-amplicon
chr5	115477360	chr8	107240804	interchromosomal amplicon-to-amplicon
chr17	39527632	chr18	33985219	interchromosomal amplicon-to-nonamplified dna
chr9	18581390	chr20	56030070	interchromosomal amplicon-to-amplicon
chr5	176914466	chr8	127053472	interchromosomal amplicon-to-amplicon
chr8	106641183	chr11	95254708	interchromosomal rearrangement - unknown type
chr4	147616512	chr5	111624336	interchromosomal amplicon-to-amplicon
chr5	115479402	chr8	129929736	interchromosomal amplicon-to-amplicon
chr5	180024921	chr8	130387594	interchromosomal amplicon-to-amplicon
chr5	117504972	chr8	108208699	interchromosomal amplicon-to-amplicon
chr5	72761208	chr22	27041467	interchromosomal amplicon-to-amplicon
chr12	39999957	chr20	55358359	interchromosomal amplicon-to-amplicon
chr5	115827342	chr8	129928145	interchromosomal amplicon-to-amplicon
chr6	158510076	chr21	24072279	interchromosomal amplicon-to-amplicon
chr4	154038191	chr8	112742612	interchromosomal amplicon-to-amplicon
chr5	180081545	chr8	128189770	interchromosomal amplicon-to-amplicon
chr5	114573314	chr8	106320187	interchromosomal amplicon-to-amplicon
chr1	109488957	chr20	58102858	interchromosomal rearrangement - unknown type
chr5	177028203	chr8	126910529	interchromosomal amplicon-to-amplicon
chr9	1385235	chr22	20387817	interchromosomal amplicon-to-amplicon
chr8	117682560	chr9	7257614	interchromosomal amplicon-to-amplicon
chr17	39612085	chr18	9260710	interchromosomal amplicon-to-nonamplified dna
chr5	115470481	chr8	118186732	interchromosomal amplicon-to-amplicon
chr8	123886097	chr5	181245603	interchromosomal rearrangement - unknown type
chr5	63720470	chr11	94452708	interchromosomal amplicon-to-amplicon
chr5	115480171	chr8	129860514	interchromosomal amplicon-to-amplicon
chr5	177239527	chr8	128191220	interchromosomal amplicon-to-amplicon
chr4	149799458	chr5	113487514	interchromosomal rearrangement - unknown type
chr5	175790158	chr8	117990043	interchromosomal amplicon-to-amplicon
chr5	2407642	chr8	107005364	interchromosomal amplicon-to-amplicon
chr5	180022126	chr8	106824242	interchromosomal amplicon-to-amplicon
chr22	23617513	chrX	54811938	interchromosomal amplicon-to-amplicon
chr5	177234185	chr8	132823270	interchromosomal amplicon-to-amplicon
chr15	31079186	chr20	61338407	interchromosomal amplicon-to-amplicon
chr8	91127727	chr20	2475093	interchromosomal amplicon-to-amplicon
chr5	115519283	chr8	130381627	interchromosomal amplicon-to-amplicon
chr5	115855328	chr8	127913140	interchromosomal amplicon-to-amplicon

## Sheet: K562
Dixon JR, et al and Zhou B, et al
chr10	45724982	50075050	intra-chr_unclassified_BND
chr18	3478987	10860074	intra-chr_unclassified_BND
chr18	479945	21925996	intra-chr_unclassified_BND
chr18	7481226	25924756	intra-chr_unclassified_BND
chr18	500000	3700000	intra-chr_unclassified_BND
chr22	18967735	20271097	intra-chr_unclassified_BND
chr2	87201124	111764780	intra-chr_unclassified_BND
chr2	87222788	111742949	intra-chr_unclassified_BND
chr6	16774241	51870915	intra-chr_unclassified_BND
chr7	55751257	65826179	intra-chr_unclassified_BND
chr9	128651698	129668798	intra-chr_unclassified_BND
chr9	27600000	31700000	intra-chr_unclassified_BND
chr13	80535279	89786452	deletion
chr13	93371155	107848624	deletion
chr4	159570188	162695548	deletion
chr16	21567330	22696149	inversion
chr22	18612452	21382938	inversion
chr22	18965610	22592903	inversion
chr5	262510	1569820	inversion
chr18	8110641	23730829	duplication
chr22	22625219	24640851	duplication
chr9	120790471	128341072	duplication
chr9	120802640	129900041	duplication
chr9	26589490	38430029	duplication
chr10	38919525	chr17	26938352	inter-chr_translocation
chr10	43000000	chr17	19000000	inter-chr_translocation
chr12	124431987	chr19	18657144	inter-chr_translocation
chr1	221331919	chr21	36809643	inter-chr_translocation
chr12	22558289	chr21	24132644	inter-chr_translocation
chr1	242266644	chr10	38331843	inter-chr_translocation
chr1	54726340	chr18	25907721	inter-chr_translocation
chr19	14636102	chr20	59967814	inter-chr_translocation
chr2	132258366	chr20	26208071	inter-chr_translocation
chr2	132337793	chr19	44374308	inter-chr_translocation
chr2	150400000	chr22	22500000	inter-chr_translocation
chr2	208168996	chr17	20092307	inter-chr_translocation
chr3	180568674	chr17	40370699	inter-chr_translocation
chr3	48186689	chr10	86089576	inter-chr_translocation
chr5	443212	chr6	13925070	inter-chr_translocation
chr5	51100047	chr6	37855743	inter-chr_translocation
chr5	7187917	chr6	120236517	inter-chr_translocation
chr5	84132382	chr6	148738727	inter-chr_translocation
chr6	16766000	chr16	85528000	inter-chr_translocation
chr6	170177190	chr11	119648319	inter-chr_translocation
chr6	37767921	chr12	95842670	inter-chr_translocation
chr6	38100000	chr16	78200000	inter-chr_translocation
chr6	5853576	chr13	21325314	inter-chr_translocation
chr9	21000000	chr17	27000000	inter-chr_translocation
chr9	21000000	chr17	51000000	inter-chr_translocation
chr9	130731760	chr22	23290555	inter-chr_translocation
chr9	131120000	chr13	92280000	inter-chr_translocation
chr9	131176000	chr13	93252000	inter-chr_translocation
chr9	131199197	chr22	16819349	inter-chr_translocation
chr9	131280137	chr13	108009063	inter-chr_translocation
chr9	27000000	chr13	19000000	inter-chr_translocation
chr9	43185827	chr22	16056695	inter-chr_translocation
chr9	77775410	chr22	22114314	inter-chr_translocation

## Sheet: T47D
Dixon JR, et al and Hillmer AM, et al
chr10	18307707	35335171	deletion
chr10	69145285	73197227	deletion
chr5	1749641	40587861	deletion
chr9	75335997	103526868	deletion
chr16	21567330	22696149	inversion
chr3	130383648	141319300	inversion
chr7	31476519	83543036	inversion
chr10	73150000	103100000	duplication
chr10	80377649	103102295	duplication
chr11	19872075	121855564	duplication
chr10	69134962	102943664	intra-chr_unclassified_BND
chr11	120470953	121833294	intra-chr_unclassified_BND
chr12	25803335	125313947	intra-chr_unclassified_BND
chr3	11589708	15368921	intra-chr_unclassified_BND
chr5	1531133	38925715	intra-chr_unclassified_BND
chr6	63246867	68321621	intra-chr_unclassified_BND
chr7	56838291	63738740	intra-chr_unclassified_BND
chr8	34557588	38206816	intra-chr_unclassified_BND
chr9	17347032	73155260	intra-chr_unclassified_BND
chr9	82892749	93346437	intra-chr_unclassified_BND
chr9	83261583	91423312	intra-chr_unclassified_BND
chr9	90332466	93375658	intra-chr_unclassified_BND
chr9	90849164	91985217	intra-chr_unclassified_BND
chr10	56016647	chr20	56169571	inter-chr_translocation
chr10	56016647	chr20	56169572	inter-chr_translocation
chr11	61910461	chr17	44840944	inter-chr_translocation
chr12	15150000	chr16	67060000	inter-chr_translocation
chr12	21300000	chr13	78800000	inter-chr_translocation
chr12	3484173	chr20	64329404	inter-chr_translocation
chr16	80989599	chr20	26207780	inter-chr_translocation
chr3	136174568	chr5	171439614	inter-chr_translocation
chr3	167200068	chr5	171433330	inter-chr_translocation
chr3	169135002	chr10	73275647	inter-chr_translocation
chr3	169138697	chr10	79659481	inter-chr_translocation
chr3	187197215	chr10	73244026	inter-chr_translocation
chr3	187203642	chr10	102942647	inter-chr_translocation
chr3	190466753	chr10	73244918	inter-chr_translocation
chr3	190499715	chr10	73280543	inter-chr_translocation
chr3	192890437	chr12	15107716	inter-chr_translocation
chr3	32000000	chr5	140000000	inter-chr_translocation
chr3	46386431	chr9	89268414	inter-chr_translocation
chr3	75680766	chr4	190007068	inter-chr_translocation
chr4	6812530	chr5	1375750	inter-chr_translocation
chr5	139910000	chr9	90500000	inter-chr_translocation
chr6	46000000	chrX	36000000	inter-chr_translocation
chr6	72135163	chr22	17228467	inter-chr_translocation
chr7	87701243	chr15	29673063	inter-chr_translocation
chr8	38096321	chr14	24870029	inter-chr_translocation
chr8	38096798	chr14	24870029	inter-chr_translocation
chr8	99659977	chr14	106255882	inter-chr_translocation
chr9	17342181	chr15	27197506	inter-chr_translocation
chr9	68000000	chr17	19000000	inter-chr_translocation

## Sheet: MCF7
Li Y, et al
chr1	54419193	157477324
chr1	54420598	102614749
chr1	86035938	96474534
chr1	107030120	109598552
chr1	107429254	108648397
chr1	107602678	112410720
chr1	107673369	114867659
chr1	107742647	115163076
chr1	107748176	114488910
chr1	108127315	114350526
chr1	109627818	113979165
chr1	115639833	120387964
chr1	154038959	200309067
chr1	158078108	178916114
chr1	158410997	178065264
chr1	166533935	168340072
chr11	45819663	86563916
chr11	56264722	117125780
chr11	117386094	118894267
chr12	34099427	60092794
chr12	34100885	49655071
chr12	54367213	86266346
chr12	65623090	111267623
chr17	54068402	59183805
chr17	55281268	71027412
chr17	67337637	73817507
chr17	69908814	71028894
chr18	36089990	44655548
chr19	3968456	10048145
chr20	39517056	41229509
chr20	40815643	55818123
chr20	40838965	52866280
chr20	40869944	47925476
chr20	41018400	52817907
chr20	42224060	47966516
chr20	45512916	56178435
chr20	45770080	54157498
chr20	45788290	62288734
chr20	45796536	49286475
chr20	46378556	47540644
chr20	46541527	50250840
chr20	47915167	50680244
chr20	47968073	50684967
chr20	48080396	55343295
chr20	49273596	62296998
chr20	49430568	58845856
chr20	50185991	60776856
chr20	50746778	52047058
chr20	52181787	55855041
chr20	54113380	59743238
chr20	55507777	58049140
chr3	23507531	73871159
chr3	62072518	64800642
chr3	129226750	141126394
chr3	145805962	172064961
chr4	161489536	176507528
chr4	161566291	176479234
chr6	155318171	170035062
chr7	57420423	100385813
chr8	104585223	125787301
chr8	106786291	124703542
chr8	112367653	121562116
chr8	115416962	124390573
chr8	127809879	132844048
chr8	129903491	132834180
chr9	1399857	29856029
chrX	92988570	149178918
chr1	25279621	chr1	49302891
chr1	25279734	chr1	49301951
chr1	54418320	chr1	21046484
chr1	54420491	chr1	9248349
chr1	99502030	chr1	54070792
chr1	106735577	chr1	63933687
chr1	106803311	chr1	58834152
chr1	106832255	chr1	55798476
chr1	107073558	chr1	46135146
chr1	107524644	chr1	59891932
chr1	107632066	chr1	59509672
chr1	107633740	chr1	45799633
chr1	107930792	chr1	58851642
chr1	108114269	chr1	49745961
chr1	108119652	chr1	52030135
chr1	108649571	chr1	46042784
chr1	108941765	chr1	46734507
chr1	110547807	chr1	56810937
chr1	112365535	chr1	57040217
chr1	114227137	chr1	59449405
chr1	114287346	chr1	42224014
chr1	114328782	chr1	52048214
chr1	114341161	chr1	62639074
chr1	114344113	chr1	64684237
chr1	114356435	chr1	58813029
chr1	114448496	chr1	62716427
chr1	114779192	chr1	62857219
chr1	114810757	chr1	67166346
chr1	114867381	chr1	62424878
chr1	115033976	chr1	46659408
chr1	115158632	chr1	52353406
chr1	115232975	chr1	63612424
chr1	115235007	chr1	47499733
chr1	115322718	chr1	55840223
chr1	115365082	chr1	41076583
chr1	116797273	chr1	46714242
chr1	116939623	chr1	50680235
chr1	120260525	chr1	39490247
chr1	120387209	chr1	41308178
chr1	151745806	chr1	64319053
chr1	152442275	chr1	52514410
chr1	157669731	chr1	168895978
chr1	167089733	chr1	6662086
chr1	214812894	chr1	55683119
chr1	219772674	chr1	46507995
chr10	133852827	chr10	19831787
chr10	133870020	chr10	19822807
chr11	11947373	chr11	30269760
chr11	43656019	chr11	56038494
chr11	56276697	chr11	4399442
chr11	65181587	chr11	38499158
chr15	63024035	chr15	43443224
chr17	45747406	chr17	52482819
chr17	46607299	chr17	58056180
chr17	46890449	chr17	58048689
chr17	47847561	chr17	58183758
chr17	56636333	chr17	61605177
chr17	56703153	chr17	41003197
chr17	57161555	chr17	53079774
chr17	58821735	chr17	52632121
chr17	58879463	chr17	63704127
chr17	59287702	chr17	58845403
chr17	59608128	chr17	45363368
chr17	59789929	chr17	64687231
chr17	59868733	chr17	52185500
chr17	59986534	chr17	54151964
chr17	60001673	chr17	45771917
chr17	60001877	chr17	45778319
chr17	60078276	chr17	45779086
chr17	60082304	chr17	54156933
chr17	60094496	chr17	54159267
chr17	60190909	chr17	62289397
chr17	60738156	chr17	60104153
chr17	60889425	chr17	62502269
chr17	61043300	chr17	55675465
chr17	61078867	chr17	62296236
chr17	61496570	chr17	36174167
chr17	61499820	chr17	45133874
chr17	61499853	chr17	45368338
chr17	61883132	chr17	45368351
chr17	67305620	chr17	56848356
chr17	73276282	chr17	50620318
chr17	80911072	chr17	48491982
chr2	223344087	chr2	41315840
chr2	241553465	chr2	34872807
chr3	47778516	chr3	101524380
chr3	47866457	chr3	101301968
chr3	62063587	chr3	31650987
chr3	176844296	chr3	153523202
chr3	190967119	chr3	77868317
chr8	76457135	chr8	679805
chr8	126095653	chr8	149191180
