# Supplementary material for: HiSV: A control-free method for structural variation detection from Hi-C data
Source: PLoS Comput Biol. 2023 Jan 6;19(1):e1010760. doi: 10.1371/journal.pcbi.1010760 (PMC11960816; doi:10.1371/journal.pcbi.1010760)
Supplement: S4 File — Revised results for SV events by HiSV in each cancer cell line after code revision and additional analyses to compare HiSV with other tools. (XLSX) [file pcbi.1010760.s004.xlsx]

## Sheet: HCC1954
chrom	pos1_start	pos1_end	pos2_start	pos2_end	resolution	Data
chr1	16700000	17250000	234900000	234950000	50K	GSM3258551
chr1	85950000	86050000	144800000	145850000	50K	GSM3258551
chr1	117450000	118700000	144900000	145150000	50K	GSM3258551
chr1	119600000	120700000	144800000	145300000	50K	GSM3258551
chr1	121150000	121500000	144850000	145150000	50K	GSM3258551
chr1	143950000	144100000	206050000	207600000	50K	GSM3258551
chr1	145000000	145050000	147750000	147850000	50K	GSM3258551
chr1	144850000	144950000	156500000	157050000	50K	GSM3258551
chr2	164000000	164100000	165250000	165400000	50K	GSM3258551
chr3	188950000	189100000	189450000	189700000	50K	GSM3258551
chr4	20250000	20700000	89400000	90050000	50K	GSM3258551
chr4	38450000	39000000	43700000	44750000	50K	GSM3258551
chr4	78850000	79550000	87050000	87400000	50K	GSM3258551
chr4	87400000	88100000	123700000	124050000	50K	GSM3258551
chr4	154950000	155050000	166450000	166750000	50K	GSM3258551
chr4	154950000	155000000	170200000	170450000	50K	GSM3258551
chr4	157800000	158350000	170250000	170750000	50K	GSM3258551
chr4	158600000	158650000	166450000	166750000	50K	GSM3258551
chr4	173900000	174450000	177150000	177850000	50K	GSM3258551
chr5	650000	900000	63050000	63300000	50K	GSM3258551
chr5	1300000	1350000	108650000	108800000	50K	GSM3258551
chr5	300000	900000	114750000	115200000	50K	GSM3258551
chr5	550000	600000	116250000	116450000	50K	GSM3258551
chr5	1300000	1350000	116800000	116900000	50K	GSM3258551
chr5	2650000	2750000	109000000	109350000	50K	GSM3258551
chr5	2600000	2750000	110500000	110850000	50K	GSM3258551
chr5	2550000	2650000	111900000	114450000	50K	GSM3258551
chr5	2650000	2800000	114800000	115150000	50K	GSM3258551
chr5	2600000	2800000	115400000	115900000	50K	GSM3258551
chr5	20800000	20950000	34250000	34450000	50K	GSM3258551
chr5	32300000	32350000	103400000	103650000	50K	GSM3258551
chr5	32300000	32350000	114500000	114700000	50K	GSM3258551
chr5	50650000	51200000	180600000	180700000	50K	GSM3258551
chr5	63050000	63100000	175200000	175350000	50K	GSM3258551
chr5	63050000	63100000	180600000	180700000	50K	GSM3258551
chr5	102150000	102200000	109550000	109650000	50K	GSM3258551
chr5	102100000	102150000	112350000	112600000	50K	GSM3258551
chr5	102100000	102150000	116250000	116450000	50K	GSM3258551
chr5	102850000	103900000	113050000	113700000	50K	GSM3258551
chr5	103400000	103450000	114550000	114700000	50K	GSM3258551
chr5	102900000	102950000	115150000	115250000	50K	GSM3258551
chr5	109000000	109050000	112450000	112700000	50K	GSM3258551
chr5	109100000	109200000	114750000	115200000	50K	GSM3258551
chr5	108600000	108950000	176200000	176900000	50K	GSM3258551
chr5	108650000	108750000	179400000	180700000	50K	GSM3258551
chr5	110150000	110550000	112500000	112950000	50K	GSM3258551
chr5	109800000	109850000	113600000	113800000	50K	GSM3258551
chr5	110550000	110600000	115350000	115500000	50K	GSM3258551
chr5	110100000	110150000	116050000	116250000	50K	GSM3258551
chr5	110950000	111050000	180600000	180700000	50K	GSM3258551
chr5	114800000	115050000	176200000	176750000	50K	GSM3258551
chr5	114800000	114850000	180450000	180700000	50K	GSM3258551
chr5	116800000	116900000	176350000	176550000	50K	GSM3258551
chr5	176300000	176350000	179400000	179550000	50K	GSM3258551
chr5	176300000	176400000	180550000	180700000	50K	GSM3258551
chr6	1700000	2900000	15550000	16550000	50K	GSM3258551
chr6	1700000	2150000	35300000	35700000	50K	GSM3258551
chr6	8000000	8500000	56550000	57300000	50K	GSM3258551
chr6	12650000	13350000	121500000	121800000	50K	GSM3258551
chr6	16250000	16350000	35300000	35750000	50K	GSM3258551
chr6	33450000	33650000	47900000	49550000	50K	GSM3258551
chr6	52850000	53150000	114250000	116500000	50K	GSM3258551
chr7	45900000	46000000	47100000	47300000	50K	GSM3258551
chr8	39650000	39850000	42450000	42650000	50K	GSM3258551
chr8	72100000	72900000	105500000	106650000	50K	GSM3258551
chr8	76550000	76850000	79850000	79950000	50K	GSM3258551
chr8	79400000	79600000	91950000	92150000	50K	GSM3258551
chr8	82150000	82400000	94650000	95050000	50K	GSM3258551
chr8	81700000	81750000	105800000	105950000	50K	GSM3258551
chr8	81700000	81750000	107050000	107800000	50K	GSM3258551
chr8	90650000	90800000	123100000	123500000	50K	GSM3258551
chr8	91500000	92200000	131250000	131600000	50K	GSM3258551
chr8	93000000	93150000	115450000	115750000	50K	GSM3258551
chr8	96850000	97350000	105350000	105500000	50K	GSM3258551
chr8	99850000	100300000	130350000	130950000	50K	GSM3258551
chr8	102300000	102900000	131250000	131650000	50K	GSM3258551
chr8	107400000	107450000	108100000	108450000	50K	GSM3258551
chr8	107400000	107450000	114750000	115150000	50K	GSM3258551
chr8	107400000	107700000	117400000	119850000	50K	GSM3258551
chr8	107600000	107750000	120950000	121450000	50K	GSM3258551
chr8	107850000	107900000	121950000	122100000	50K	GSM3258551
chr8	108100000	108200000	123700000	124150000	50K	GSM3258551
chr8	107400000	107650000	127850000	128350000	50K	GSM3258551
chr8	107550000	107850000	128750000	129250000	50K	GSM3258551
chr8	107500000	107900000	130300000	130650000	50K	GSM3258551
chr8	107400000	108400000	131850000	132550000	50K	GSM3258551
chr8	107850000	107900000	133350000	133850000	50K	GSM3258551
chr8	109200000	109350000	113850000	114700000	50K	GSM3258551
chr8	109200000	109750000	124250000	124900000	50K	GSM3258551
chr8	109200000	109500000	127850000	128300000	50K	GSM3258551
chr8	109200000	109250000	131900000	132050000	50K	GSM3258551
chr8	111500000	111550000	112450000	112750000	50K	GSM3258551
chr8	111500000	111600000	117800000	118500000	50K	GSM3258551
chr8	111500000	111600000	124200000	124550000	50K	GSM3258551
chr8	111300000	111350000	130850000	130950000	50K	GSM3258551
chr8	112250000	112300000	128000000	128150000	50K	GSM3258551
chr8	112600000	112700000	128800000	129350000	50K	GSM3258551
chr8	112650000	112700000	130850000	130950000	50K	GSM3258551
chr8	112400000	112450000	131850000	132050000	50K	GSM3258551
chr8	113400000	113450000	124350000	124400000	50K	GSM3258551
chr8	113850000	113950000	128000000	128200000	50K	GSM3258551
chr8	113900000	114000000	131850000	132050000	50K	GSM3258551
chr8	115100000	115250000	126100000	126500000	50K	GSM3258551
chr8	117400000	118450000	131850000	132400000	50K	GSM3258551
chr8	118900000	118950000	128000000	128100000	50K	GSM3258551
chr8	119200000	119250000	133700000	133850000	50K	GSM3258551
chr8	120900000	121350000	128750000	129100000	50K	GSM3258551
chr8	125300000	125350000	130700000	130850000	50K	GSM3258551
chr8	125300000	125350000	132450000	132550000	50K	GSM3258551
chr8	127850000	128050000	130450000	130800000	50K	GSM3258551
chr8	128000000	128050000	131850000	132400000	50K	GSM3258551
chr8	128650000	129350000	130850000	130950000	50K	GSM3258551
chr9	1900000	2100000	8950000	9150000	50K	GSM3258551
chr9	13350000	13500000	14200000	14450000	50K	GSM3258551
chr10	3200000	3300000	4700000	4850000	50K	GSM3258551
chr10	4850000	5000000	58500000	58650000	50K	GSM3258551
chr10	45700000	46150000	51500000	51600000	50K	GSM3258551
chr10	46950000	47000000	49400000	49750000	50K	GSM3258551
chr10	46950000	47100000	51450000	51600000	50K	GSM3258551
chr10	47500000	47700000	51450000	51600000	50K	GSM3258551
chr11	65250000	65500000	98800000	99750000	50K	GSM3258551
chr11	65150000	65450000	100350000	100800000	50K	GSM3258551
chr11	65150000	65450000	101850000	102600000	50K	GSM3258551
chr11	68850000	68900000	88050000	88200000	50K	GSM3258551
chr11	69300000	69400000	90750000	91000000	50K	GSM3258551
chr11	68850000	70200000	94050000	95100000	50K	GSM3258551
chr11	73150000	73700000	84750000	85350000	50K	GSM3258551
chr11	88050000	88400000	94050000	95000000	50K	GSM3258551
chr12	33650000	33850000	45450000	45750000	50K	GSM3258551
chr12	34150000	34300000	41500000	42000000	50K	GSM3258551
chr12	34150000	34300000	43100000	43600000	50K	GSM3258551
chr12	40400000	40800000	44800000	45800000	50K	GSM3258551
chr12	41650000	41700000	43100000	43400000	50K	GSM3258551
chr12	41600000	41650000	43650000	43850000	50K	GSM3258551
chr12	42350000	43250000	43650000	44000000	50K	GSM3258551
chr15	20400000	20650000	22300000	22600000	50K	GSM3258551
chr16	34150000	35250000	46350000	46450000	50K	GSM3258551
chr16	70100000	70200000	74300000	74700000	50K	GSM3258551
chr17	25350000	26050000	59700000	60500000	50K	GSM3258551
chr17	37600000	37700000	37750000	38150000	50K	GSM3258551
chr17	37250000	37300000	70400000	70800000	50K	GSM3258551
chr17	37000000	37050000	78700000	79000000	50K	GSM3258551
chr17	69050000	70450000	80150000	80500000	50K	GSM3258551
chr19	30300000	30350000	42450000	42600000	50K	GSM3258551
chr19	30300000	30400000	54000000	54400000	50K	GSM3258551
chr19	31100000	31500000	41900000	42100000	50K	GSM3258551
chr19	32800000	33050000	37800000	38050000	50K	GSM3258551
chr19	34250000	34400000	45900000	46250000	50K	GSM3258551
chr19	37300000	37500000	46500000	46600000	50K	GSM3258551
chr19	38350000	38450000	42550000	42700000	50K	GSM3258551
chr19	43600000	43950000	54000000	54300000	50K	GSM3258551
chr21	16500000	16600000	28150000	28250000	50K	GSM3258551
chr21	16150000	16250000	34000000	34250000	50K	GSM3258551
chr21	16250000	16300000	34950000	35150000	50K	GSM3258551
chr21	15900000	15950000	37350000	37500000	50K	GSM3258551
chr21	16250000	16350000	43050000	43200000	50K	GSM3258551
chr21	17750000	17800000	30450000	30800000	50K	GSM3258551
chr21	17750000	17800000	37950000	38100000	50K	GSM3258551
chr21	18950000	19100000	37350000	37500000	50K	GSM3258551
chr21	21800000	22150000	38100000	38300000	50K	GSM3258551
chr21	23150000	23350000	43900000	44250000	50K	GSM3258551
chr21	24750000	24800000	35900000	36000000	50K	GSM3258551
chr21	25050000	25100000	38650000	39050000	50K	GSM3258551
chr21	26200000	26450000	30600000	30750000	50K	GSM3258551
chr21	27800000	27900000	29500000	29700000	50K	GSM3258551
chr21	27550000	27750000	44500000	44650000	50K	GSM3258551
chr21	30350000	30400000	32600000	33050000	50K	GSM3258551
chr21	30400000	30450000	38000000	38150000	50K	GSM3258551
chr21	32350000	32450000	38450000	38700000	50K	GSM3258551
chr21	32150000	32300000	40600000	40850000	50K	GSM3258551
chr22	26550000	27200000	36800000	36950000	50K	GSM3258551
chr1	16650000	17120000	234900000	235010000	10K	GSM3258551
chr1	85900000	86020000	144750000	145060000	10K	GSM3258551
chr1	117400000	118690000	144920000	145210000	10K	GSM3258551
chr1	120530000	120760000	145110000	145360000	10K	GSM3258551
chr1	121180000	121560000	144800000	145120000	10K	GSM3258551
chr1	143990000	144160000	206220000	207660000	10K	GSM3258551
chr1	145000000	145110000	147770000	147910000	10K	GSM3258551
chr1	144800000	144930000	156450000	156730000	10K	GSM3258551
chr2	163950000	164080000	165260000	165460000	10K	GSM3258551
chr3	188970000	189160000	189400000	189670000	10K	GSM3258551
chr4	20400000	20760000	89420000	90110000	10K	GSM3258551
chr4	38400000	38770000	43720000	44810000	10K	GSM3258551
chr4	78800000	79510000	87050000	87460000	10K	GSM3258551
chr4	87800000	88160000	123650000	123890000	10K	GSM3258551
chr4	154980000	155110000	166470000	166810000	10K	GSM3258551
chr4	154900000	154970000	170150000	170250000	10K	GSM3258551
chr4	157750000	158150000	170260000	170810000	10K	GSM3258551
chr4	158590000	158710000	166400000	166710000	10K	GSM3258551
chr4	173850000	174350000	177210000	177910000	10K	GSM3258551
chr5	740000	960000	63150000	63360000	10K	GSM3258551
chr5	1350000	1410000	108790000	108860000	10K	GSM3258551
chr5	710000	960000	114810000	115260000	10K	GSM3258551
chr5	500000	610000	116260000	116510000	10K	GSM3258551
chr5	1250000	1330000	116750000	116750000	10K	GSM3258551
chr5	2660000	2810000	108950000	109130000	10K	GSM3258551
chr5	2690000	2810000	110450000	110730000	10K	GSM3258551
chr5	2620000	2710000	112140000	114510000	10K	GSM3258551
chr5	2730000	2860000	114750000	114950000	10K	GSM3258551
chr5	2550000	2630000	115430000	115960000	10K	GSM3258551
chr5	20750000	20950000	34200000	34340000	10K	GSM3258551
chr5	32250000	32360000	103500000	103710000	10K	GSM3258551
chr5	32360000	32410000	114450000	114580000	10K	GSM3258551
chr5	50900000	51260000	180550000	180640000	10K	GSM3258551
chr5	63000000	63110000	175150000	175260000	10K	GSM3258551
chr5	63000000	63090000	180660000	180760000	10K	GSM3258551
chr5	102160000	102260000	109570000	109710000	10K	GSM3258551
chr5	102120000	102210000	112470000	112660000	10K	GSM3258551
chr5	102050000	102110000	116200000	116330000	10K	GSM3258551
chr5	103870000	103960000	113350000	113760000	10K	GSM3258551
chr5	103350000	103420000	114660000	114760000	10K	GSM3258551
chr5	103080000	103210000	115140000	115310000	10K	GSM3258551
chr5	109030000	109110000	112470000	112760000	10K	GSM3258551
chr5	109050000	109460000	114710000	115260000	10K	GSM3258551
chr5	108550000	108850000	176440000	176960000	10K	GSM3258551
chr5	108600000	108750000	179350000	179480000	10K	GSM3258551
chr5	110430000	110610000	112450000	112700000	10K	GSM3258551
chr5	109450000	109730000	113920000	114010000	10K	GSM3258551
chr5	110550000	110660000	115360000	115560000	10K	GSM3258551
chr5	110130000	110210000	116200000	116310000	10K	GSM3258551
chr5	110900000	111000000	180650000	180760000	10K	GSM3258551
chr5	114750000	114870000	176290000	176810000	10K	GSM3258551
chr5	114810000	114910000	180460000	180760000	10K	GSM3258551
chr5	116750000	116750000	176300000	176360000	10K	GSM3258551
chr5	176310000	176410000	179350000	179510000	10K	GSM3258551
chr5	176320000	176460000	180540000	180760000	10K	GSM3258551
chr6	1650000	2710000	15550000	16610000	10K	GSM3258551
chr6	1650000	2120000	35250000	35490000	10K	GSM3258551
chr6	7950000	8440000	56580000	57360000	10K	GSM3258551
chr6	12600000	13250000	121450000	121530000	10K	GSM3258551
chr6	16270000	16410000	35250000	35490000	10K	GSM3258551
chr6	33400000	33620000	47850000	48270000	10K	GSM3258551
chr6	52800000	52960000	115260000	116560000	10K	GSM3258551
chr7	45910000	46060000	47100000	47360000	10K	GSM3258551
chr8	39600000	39680000	42600000	42710000	10K	GSM3258551
chr8	72050000	72580000	106200000	106710000	10K	GSM3258551
chr8	76500000	76830000	79800000	79940000	10K	GSM3258551
chr8	79350000	79600000	92110000	92210000	10K	GSM3258551
chr8	82390000	82460000	94680000	95110000	10K	GSM3258551
chr8	81650000	81710000	105940000	106010000	10K	GSM3258551
chr8	81650000	81730000	107000000	107140000	10K	GSM3258551
chr8	90600000	90780000	123050000	123130000	10K	GSM3258551
chr8	91450000	92000000	131270000	131660000	10K	GSM3258551
chr8	92950000	93150000	115570000	115810000	10K	GSM3258551
chr8	97320000	97410000	105350000	105560000	10K	GSM3258551
chr8	99800000	100240000	130300000	130810000	10K	GSM3258551
chr8	102860000	102960000	131280000	131710000	10K	GSM3258551
chr8	107350000	107420000	108050000	108110000	10K	GSM3258551
chr8	107420000	107510000	114700000	115100000	10K	GSM3258551
chr8	107490000	107760000	117400000	119910000	10K	GSM3258551
chr8	107640000	107810000	120990000	121510000	10K	GSM3258551
chr8	107830000	107960000	122050000	122160000	10K	GSM3258551
chr8	108050000	108360000	123710000	124210000	10K	GSM3258551
chr8	107460000	107710000	127960000	128410000	10K	GSM3258551
chr8	107500000	108280000	128760000	129310000	10K	GSM3258551
chr8	107680000	107960000	130300000	130710000	10K	GSM3258551
chr8	107350000	108090000	131870000	132610000	10K	GSM3258551
chr8	107860000	107960000	133520000	133910000	10K	GSM3258551
chr8	109240000	109410000	113880000	114760000	10K	GSM3258551
chr8	109560000	109810000	124200000	124540000	10K	GSM3258551
chr8	109260000	109560000	127860000	128360000	10K	GSM3258551
chr8	109230000	109310000	132020000	132110000	10K	GSM3258551
chr8	111520000	111610000	112690000	112810000	10K	GSM3258551
chr8	111610000	111660000	117910000	118560000	10K	GSM3258551
chr8	111540000	111660000	124400000	124610000	10K	GSM3258551
chr8	111330000	111410000	130840000	131010000	10K	GSM3258551
chr8	112200000	112270000	128070000	128210000	10K	GSM3258551
chr8	112660000	112760000	128830000	129410000	10K	GSM3258551
chr8	112670000	112760000	130930000	131010000	10K	GSM3258551
chr8	112410000	112510000	131990000	132110000	10K	GSM3258551
chr8	113420000	113510000	124350000	124460000	10K	GSM3258551
chr8	113880000	114010000	128040000	128260000	10K	GSM3258551
chr8	113850000	113980000	131800000	131930000	10K	GSM3258551
chr8	115220000	115310000	126090000	126560000	10K	GSM3258551
chr8	117350000	118330000	131870000	132460000	10K	GSM3258551
chr8	118920000	119010000	128040000	128160000	10K	GSM3258551
chr8	119210000	119310000	133810000	133910000	10K	GSM3258551
chr8	120850000	121150000	128760000	129160000	10K	GSM3258551
chr8	125320000	125410000	130650000	130840000	10K	GSM3258551
chr8	125250000	125310000	132510000	132610000	10K	GSM3258551
chr8	127800000	128060000	130450000	130860000	10K	GSM3258551
chr8	128010000	128110000	131870000	132460000	10K	GSM3258551
chr8	129310000	129410000	130800000	130930000	10K	GSM3258551
chr9	1850000	2090000	8940000	9210000	10K	GSM3258551
chr9	13300000	13440000	14390000	14510000	10K	GSM3258551
chr10	3150000	3310000	4650000	4850000	10K	GSM3258551
chr10	4800000	4970000	58580000	58710000	10K	GSM3258551
chr10	46140000	46210000	51510000	51660000	10K	GSM3258551
chr10	46970000	47060000	49350000	49480000	10K	GSM3258551
chr10	47060000	47160000	51530000	51660000	10K	GSM3258551
chr10	47450000	47630000	51490000	51660000	10K	GSM3258551
chr11	65390000	65560000	98750000	99100000	10K	GSM3258551
chr11	65430000	65510000	100300000	100470000	10K	GSM3258551
chr11	65100000	65430000	102190000	102660000	10K	GSM3258551
chr11	68890000	68960000	88000000	88130000	10K	GSM3258551
chr11	69370000	69460000	90900000	91060000	10K	GSM3258551
chr11	70010000	70260000	94070000	95160000	10K	GSM3258551
chr11	73100000	73410000	84770000	85410000	10K	GSM3258551
chr11	88000000	88210000	94000000	94070000	10K	GSM3258551
chr12	33600000	33740000	45670000	45810000	10K	GSM3258551
chr12	34180000	34360000	41620000	42060000	10K	GSM3258551
chr12	34180000	34360000	43110000	43660000	10K	GSM3258551
chr12	40350000	40550000	44750000	45420000	10K	GSM3258551
chr12	41800000	41890000	43120000	43460000	10K	GSM3258551
chr12	41630000	41710000	43600000	43780000	10K	GSM3258551
chr12	42720000	43310000	43600000	43770000	10K	GSM3258551
chr15	20350000	20620000	22360000	22660000	10K	GSM3258551
chr16	34100000	35130000	46300000	46440000	10K	GSM3258551
chr16	70050000	70150000	74300000	74760000	10K	GSM3258551
chr17	25300000	25970000	59650000	59840000	10K	GSM3258551
chr17	37620000	37760000	37700000	37770000	10K	GSM3258551
chr17	37200000	37260000	70350000	70580000	10K	GSM3258551
chr17	37020000	37110000	78650000	78820000	10K	GSM3258551
chr17	69890000	70510000	80140000	80560000	10K	GSM3258551
chr19	30300000	30410000	42400000	42520000	10K	GSM3258551
chr19	30250000	30390000	54170000	54460000	10K	GSM3258551
chr19	31430000	31560000	41930000	42160000	10K	GSM3258551
chr19	32750000	32920000	37860000	38110000	10K	GSM3258551
chr19	34390000	34460000	46040000	46310000	10K	GSM3258551
chr19	37250000	37410000	46500000	46660000	10K	GSM3258551
chr19	38300000	38440000	42670000	42760000	10K	GSM3258551
chr19	43550000	43730000	53950000	54110000	10K	GSM3258551
chr21	16450000	16540000	28210000	28310000	10K	GSM3258551
chr21	16170000	16310000	33990000	34310000	10K	GSM3258551
chr21	16200000	16290000	35060000	35210000	10K	GSM3258551
chr21	15850000	15940000	37300000	37410000	10K	GSM3258551
chr21	16310000	16410000	43000000	43140000	10K	GSM3258551
chr21	17760000	17860000	30460000	30860000	10K	GSM3258551
chr21	17700000	17760000	37980000	38160000	10K	GSM3258551
chr21	18900000	19090000	37370000	37560000	10K	GSM3258551
chr21	21750000	22130000	38050000	38280000	10K	GSM3258551
chr21	23100000	23310000	43850000	44090000	10K	GSM3258551
chr21	24700000	24800000	35850000	36020000	10K	GSM3258551
chr21	25000000	25060000	38600000	38760000	10K	GSM3258551
chr21	26150000	26410000	30600000	30810000	10K	GSM3258551
chr21	27750000	27830000	29600000	29760000	10K	GSM3258551
chr21	27730000	27810000	44490000	44710000	10K	GSM3258551
chr21	30300000	30360000	32550000	32610000	10K	GSM3258551
chr21	30420000	30510000	37950000	38090000	10K	GSM3258551
chr21	32300000	32380000	38640000	38760000	10K	GSM3258551
chr21	32250000	32360000	40610000	40910000	10K	GSM3258551
chr22	26500000	27090000	36810000	37010000	10K	GSM3258551
chr1	16650000	17220000	234850000	234920000	5K	GSM3258551
chr1	85900000	86025000	144750000	145070000	5K	GSM3258551
chr1	117400000	118720000	144930000	145205000	5K	GSM3258551
chr1	120535000	120755000	144850000	145355000	5K	GSM3258551
chr1	121325000	121555000	144880000	145205000	5K	GSM3258551
chr1	143900000	144045000	206130000	207655000	5K	GSM3258551
chr1	145000000	145105000	147765000	147905000	5K	GSM3258551
chr1	144935000	145005000	156450000	156560000	5K	GSM3258551
chr2	163950000	164070000	165255000	165455000	5K	GSM3258551
chr3	188900000	189120000	189460000	189755000	5K	GSM3258551
chr4	20610000	20755000	89375000	90105000	5K	GSM3258551
chr4	38400000	38755000	43745000	44805000	5K	GSM3258551
chr4	78800000	79510000	87045000	87455000	5K	GSM3258551
chr4	87920000	88155000	123710000	124105000	5K	GSM3258551
chr4	154900000	155075000	166505000	166805000	5K	GSM3258551
chr4	154900000	154970000	170245000	170505000	5K	GSM3258551
chr4	157750000	158125000	170380000	170805000	5K	GSM3258551
chr4	158550000	158665000	166400000	166510000	5K	GSM3258551
chr4	173850000	174240000	177265000	177905000	5K	GSM3258551
chr5	745000	955000	63075000	63355000	5K	GSM3258551
chr5	1250000	1345000	108600000	108780000	5K	GSM3258551
chr5	805000	955000	114820000	115255000	5K	GSM3258551
chr5	575000	655000	116255000	116505000	5K	GSM3258551
chr5	1250000	1330000	116750000	116750000	5K	GSM3258551
chr5	2600000	2665000	108950000	109100000	5K	GSM3258551
chr5	2550000	2715000	110450000	110605000	5K	GSM3258551
chr5	2625000	2705000	112105000	114505000	5K	GSM3258551
chr5	2710000	2855000	114750000	114800000	5K	GSM3258551
chr5	2550000	2750000	115465000	115955000	5K	GSM3258551
chr5	20750000	20950000	34200000	34355000	5K	GSM3258551
chr5	32250000	32345000	103350000	103505000	5K	GSM3258551
chr5	32355000	32405000	114450000	114545000	5K	GSM3258551
chr5	50600000	51190000	180655000	180755000	5K	GSM3258551
chr5	63000000	63115000	175150000	175275000	5K	GSM3258551
chr5	63120000	63155000	180550000	180650000	5K	GSM3258551
chr5	102220000	102255000	109590000	109705000	5K	GSM3258551
chr5	102180000	102205000	112300000	112350000	5K	GSM3258551
chr5	102050000	102155000	116200000	116325000	5K	GSM3258551
chr5	103870000	103955000	113040000	113755000	5K	GSM3258551
chr5	103350000	103425000	114655000	114755000	5K	GSM3258551
chr5	103085000	103205000	115155000	115305000	5K	GSM3258551
chr5	109030000	109105000	112465000	112755000	5K	GSM3258551
chr5	109050000	109455000	114735000	115255000	5K	GSM3258551
chr5	108550000	108835000	176465000	176955000	5K	GSM3258551
chr5	108600000	108750000	179425000	180755000	5K	GSM3258551
chr5	110425000	110605000	112450000	112690000	5K	GSM3258551
chr5	109450000	109705000	113940000	114005000	5K	GSM3258551
chr5	110585000	110655000	115300000	115420000	5K	GSM3258551
chr5	110135000	110205000	116100000	116305000	5K	GSM3258551
chr5	110900000	111075000	180670000	180755000	5K	GSM3258551
chr5	114750000	114860000	176305000	176805000	5K	GSM3258551
chr5	114750000	114870000	180460000	180755000	5K	GSM3258551
chr5	116750000	116750000	176300000	176360000	5K	GSM3258551
chr5	176315000	176405000	179350000	179495000	5K	GSM3258551
chr5	176320000	176455000	180500000	180570000	5K	GSM3258551
chr6	1650000	2720000	15570000	16605000	5K	GSM3258551
chr6	1650000	2130000	35290000	35755000	5K	GSM3258551
chr6	7950000	8445000	56575000	57355000	5K	GSM3258551
chr6	12600000	13230000	121450000	121565000	5K	GSM3258551
chr6	16280000	16405000	35250000	35495000	5K	GSM3258551
chr6	33400000	33610000	47850000	48205000	5K	GSM3258551
chr6	52800000	52960000	114535000	116555000	5K	GSM3258551
chr7	45850000	45985000	47105000	47355000	5K	GSM3258551
chr8	39600000	39850000	42455000	42705000	5K	GSM3258551
chr8	72050000	72570000	106215000	106705000	5K	GSM3258551
chr8	76500000	76835000	79860000	80005000	5K	GSM3258551
chr8	79350000	79605000	92010000	92205000	5K	GSM3258551
chr8	82100000	82400000	94685000	95105000	5K	GSM3258551
chr8	81700000	81805000	105905000	106005000	5K	GSM3258551
chr8	81760000	81805000	107000000	107110000	5K	GSM3258551
chr8	90600000	90770000	123120000	123555000	5K	GSM3258551
chr8	91450000	91975000	131270000	131655000	5K	GSM3258551
chr8	92950000	93155000	115485000	115805000	5K	GSM3258551
chr8	96800000	97335000	105360000	105555000	5K	GSM3258551
chr8	100240000	100355000	130595000	131005000	5K	GSM3258551
chr8	102700000	102955000	131280000	131705000	5K	GSM3258551
chr8	107350000	107415000	108050000	108095000	5K	GSM3258551
chr8	107420000	107505000	114700000	114765000	5K	GSM3258551
chr8	107550000	107755000	117405000	119905000	5K	GSM3258551
chr8	107700000	107805000	120985000	121505000	5K	GSM3258551
chr8	107850000	107955000	121930000	122155000	5K	GSM3258551
chr8	108050000	108370000	123710000	124205000	5K	GSM3258551
chr8	107520000	107705000	127980000	128405000	5K	GSM3258551
chr8	107500000	108275000	128770000	129305000	5K	GSM3258551
chr8	107690000	107955000	130320000	130705000	5K	GSM3258551
chr8	107350000	108090000	131875000	132605000	5K	GSM3258551
chr8	107860000	107955000	133535000	133905000	5K	GSM3258551
chr8	109235000	109405000	113880000	114755000	5K	GSM3258551
chr8	109555000	109805000	124245000	124955000	5K	GSM3258551
chr8	109270000	109555000	127885000	128355000	5K	GSM3258551
chr8	109240000	109305000	131980000	132105000	5K	GSM3258551
chr8	111520000	111605000	112700000	112805000	5K	GSM3258551
chr8	111630000	111655000	117920000	118555000	5K	GSM3258551
chr8	111545000	111655000	124290000	124605000	5K	GSM3258551
chr8	111345000	111405000	130850000	131005000	5K	GSM3258551
chr8	112245000	112355000	128025000	128205000	5K	GSM3258551
chr8	112655000	112755000	128855000	129405000	5K	GSM3258551
chr8	112680000	112755000	130845000	131005000	5K	GSM3258551
chr8	112350000	112405000	131975000	132105000	5K	GSM3258551
chr8	113420000	113505000	124300000	124365000	5K	GSM3258551
chr8	113800000	113885000	128105000	128255000	5K	GSM3258551
chr8	113850000	114020000	131800000	131905000	5K	GSM3258551
chr8	115215000	115305000	126100000	126555000	5K	GSM3258551
chr8	117350000	118325000	131875000	132455000	5K	GSM3258551
chr8	118920000	119005000	127950000	128070000	5K	GSM3258551
chr8	119150000	119280000	133730000	133905000	5K	GSM3258551
chr8	120850000	121130000	128765000	129155000	5K	GSM3258551
chr8	125315000	125405000	130690000	130905000	5K	GSM3258551
chr8	125250000	125310000	132510000	132605000	5K	GSM3258551
chr8	127800000	128060000	130465000	130855000	5K	GSM3258551
chr8	128000000	128105000	131875000	132455000	5K	GSM3258551
chr8	129325000	129405000	130830000	131005000	5K	GSM3258551
chr9	1850000	2085000	8985000	9205000	5K	GSM3258551
chr9	13300000	13445000	14405000	14505000	5K	GSM3258551
chr10	3150000	3305000	4675000	4905000	5K	GSM3258551
chr10	4800000	4975000	58510000	58705000	5K	GSM3258551
chr10	46140000	46205000	51495000	51655000	5K	GSM3258551
chr10	47025000	47055000	49410000	49805000	5K	GSM3258551
chr10	47065000	47155000	51495000	51655000	5K	GSM3258551
chr10	47450000	47720000	51400000	51490000	5K	GSM3258551
chr11	65425000	65555000	98750000	98985000	5K	GSM3258551
chr11	65435000	65505000	100345000	100855000	5K	GSM3258551
chr11	65100000	65410000	101860000	102655000	5K	GSM3258551
chr11	68895000	68955000	88000000	88090000	5K	GSM3258551
chr11	69380000	69455000	90900000	91055000	5K	GSM3258551
chr11	70015000	70255000	94095000	95155000	5K	GSM3258551
chr11	73100000	73565000	84815000	85405000	5K	GSM3258551
chr11	88000000	88205000	94060000	95055000	5K	GSM3258551
chr12	33600000	33845000	45400000	45435000	5K	GSM3258551
chr12	34100000	34240000	41640000	42055000	5K	GSM3258551
chr12	34175000	34355000	43130000	43655000	5K	GSM3258551
chr12	40350000	40530000	44780000	45855000	5K	GSM3258551
chr12	41800000	41885000	43120000	43455000	5K	GSM3258551
chr12	41635000	41705000	43650000	43905000	5K	GSM3258551
chr12	42720000	43305000	43600000	43760000	5K	GSM3258551
chr15	20350000	20630000	22425000	22655000	5K	GSM3258551
chr16	34100000	35025000	46300000	46450000	5K	GSM3258551
chr16	70050000	70145000	74305000	74755000	5K	GSM3258551
chr17	25300000	25960000	59650000	59765000	5K	GSM3258551
chr17	37725000	37755000	37700000	37760000	5K	GSM3258551
chr17	37200000	37315000	70350000	70570000	5K	GSM3258551
chr17	37025000	37105000	78650000	78820000	5K	GSM3258551
chr17	70065000	70505000	80140000	80555000	5K	GSM3258551
chr19	30250000	30370000	42400000	42480000	5K	GSM3258551
chr19	30415000	30455000	53950000	54135000	5K	GSM3258551
chr19	31430000	31555000	41935000	42155000	5K	GSM3258551
chr19	32750000	33035000	37865000	38105000	5K	GSM3258551
chr19	34275000	34455000	46060000	46305000	5K	GSM3258551
chr19	37250000	37415000	46510000	46655000	5K	GSM3258551
chr19	38300000	38460000	42585000	42755000	5K	GSM3258551
chr19	43550000	43830000	53950000	54105000	5K	GSM3258551
chr21	16450000	16620000	28190000	28305000	5K	GSM3258551
chr21	16100000	16250000	34005000	34305000	5K	GSM3258551
chr21	16200000	16310000	35010000	35205000	5K	GSM3258551
chr21	15850000	15935000	37300000	37400000	5K	GSM3258551
chr21	16200000	16365000	43000000	43135000	5K	GSM3258551
chr21	17760000	17855000	30425000	30855000	5K	GSM3258551
chr21	17700000	17825000	37980000	38155000	5K	GSM3258551
chr21	18900000	19090000	37375000	37555000	5K	GSM3258551
chr21	21750000	22130000	38050000	38240000	5K	GSM3258551
chr21	23100000	23305000	43850000	44025000	5K	GSM3258551
chr21	24700000	24805000	35850000	35930000	5K	GSM3258551
chr21	25000000	25115000	38690000	39105000	5K	GSM3258551
chr21	26150000	26420000	30605000	30805000	5K	GSM3258551
chr21	27925000	27955000	29475000	29755000	5K	GSM3258551
chr21	27500000	27770000	44500000	44705000	5K	GSM3258551
chr21	30355000	30455000	32595000	33105000	5K	GSM3258551
chr21	30440000	30505000	37950000	38100000	5K	GSM3258551
chr21	32300000	32390000	38450000	38755000	5K	GSM3258551
chr21	32235000	32355000	40615000	40905000	5K	GSM3258551
chr22	26500000	27080000	36815000	37005000	5K	GSM3258551
chrom1	start	end	chrom2	start	end
chr1	95300000	96000000	chr18	32500000	33400000	GSM3258551
chr1	144800000	145500000	chr22	47100000	47800000	GSM3258551
chr1	117800000	118600000	chr5	179400000	179900000	GSM3258551
chr2	204700000	205500000	chr21	17700000	18300000	GSM3258551
chr2	148600000	148700000	chr4	173900000	174300000	GSM3258551
chr2	148600000	148800000	chr4	176500000	177700000	GSM3258551
chr2	98900000	99800000	chr8	83100000	84000000	GSM3258551
chr2	139500000	140800000	chr8	119300000	119800000	GSM3258551
chr3	178700000	179600000	chr8	120700000	121800000	GSM3258551
chr4	148500000	148600000	chr5	109000000	109500000	GSM3258551
chr4	148500000	148600000	chr5	112400000	112900000	GSM3258551
chr4	148500000	148600000	chr5	114700000	115200000	GSM3258551
chr4	148500000	148600000	chr5	115300000	115900000	GSM3258551
chr4	166400000	166800000	chr5	111900000	114500000	GSM3258551
chr4	170200000	171000000	chr5	176300000	176900000	GSM3258551
chr4	176300000	177300000	chr5	110400000	111700000	GSM3258551
chr4	175900000	176100000	chr5	111800000	113500000	GSM3258551
chr4	40400000	41300000	chr6	1800000	2700000	GSM3258551
chr4	78900000	79900000	chr8	118300000	119200000	GSM3258551
chr4	157600000	158600000	chr8	112800000	113800000	GSM3258551
chr4	170200000	170300000	chr8	112800000	113800000	GSM3258551
chr4	170200000	170300000	chr8	114500000	115200000	GSM3258551
chr4	171200000	173800000	chr8	110900000	112300000	GSM3258551
chr4	176000000	177700000	chr8	107400000	108200000	GSM3258551
chr5	500000	2000000	chr11	68800000	69900000	GSM3258551
chr5	176200000	176900000	chr11	68800000	69700000	GSM3258551
chr5	900000	2000000	chr21	16500000	17500000	GSM3258551
chr5	500000	600000	chr8	99600000	100300000	GSM3258551
chr5	500000	2700000	chr8	107000000	109900000	GSM3258551
chr5	500000	2500000	chr8	110700000	115200000	GSM3258551
chr5	500000	2600000	chr8	117400000	120300000	GSM3258551
chr5	500000	2500000	chr8	126100000	129400000	GSM3258551
chr5	500000	2500000	chr8	130300000	131100000	GSM3258551
chr5	500000	2300000	chr8	131800000	133900000	GSM3258551
chr5	49500000	51900000	chr8	112800000	113800000	GSM3258551
chr5	103300000	104100000	chr8	121000000	122100000	GSM3258551
chr5	108600000	109100000	chr8	107100000	108500000	GSM3258551
chr5	108600000	108800000	chr8	117400000	119600000	GSM3258551
chr5	110500000	115400000	chr8	107100000	109700000	GSM3258551
chr5	110400000	111100000	chr8	112900000	114200000	GSM3258551
chr5	112400000	112600000	chr8	117400000	118300000	GSM3258551
chr5	114500000	114900000	chr8	118600000	120000000	GSM3258551
chr5	114600000	114900000	chr8	121000000	122400000	GSM3258551
chr5	114600000	114900000	chr8	123000000	129400000	GSM3258551
chr5	114500000	114900000	chr8	130300000	131000000	GSM3258551
chr5	114800000	114900000	chr8	132100000	133900000	GSM3258551
chr5	176200000	176300000	chr8	99800000	100300000	GSM3258551
chr5	176200000	176400000	chr8	107200000	108600000	GSM3258551
chr5	176200000	176400000	chr8	110800000	115200000	GSM3258551
chr5	176200000	176300000	chr8	117400000	119800000	GSM3258551
chr5	176200000	176400000	chr8	125300000	129400000	GSM3258551
chr5	176200000	176300000	chr8	130300000	131000000	GSM3258551
chr5	176200000	176300000	chr8	131800000	133100000	GSM3258551
chr5	179400000	179700000	chr8	99700000	100500000	GSM3258551
chr5	179400000	180200000	chr8	107200000	108500000	GSM3258551
chr5	179400000	179800000	chr8	110800000	113200000	GSM3258551
chr5	179400000	180300000	chr8	117400000	119900000	GSM3258551
chr5	179400000	180300000	chr8	127700000	129400000	GSM3258551
chr5	42800000	43700000	chr9	2400000	3400000	GSM3258551
chr6	131200000	132100000	chr16	74700000	75700000	GSM3258551
chr6	17800000	18600000	chr18	18900000	19600000	GSM3258551
chr6	21300000	22100000	chr18	18500000	19300000	GSM3258551
chr6	45300000	46200000	chr21	45000000	45600000	GSM3258551
chr6	132700000	133300000	chr8	55700000	57000000	GSM3258551
chr8	39200000	40600000	chr10	53600000	54800000	GSM3258551
chr8	107200000	108100000	chr11	68800000	69900000	GSM3258551
chr8	107400000	107600000	chr11	94100000	95000000	GSM3258551
chr8	108800000	109600000	chr11	68800000	69700000	GSM3258551
chr8	111500000	112800000	chr11	68800000	69900000	GSM3258551
chr8	113600000	114900000	chr11	68800000	70100000	GSM3258551
chr8	117400000	119800000	chr11	68800000	70000000	GSM3258551
chr8	127400000	128300000	chr11	68800000	70600000	GSM3258551
chr8	131800000	132400000	chr11	68900000	69700000	GSM3258551
chr8	39200000	42500000	chr12	33600000	34700000	GSM3258551
chr8	39200000	39300000	chr12	40400000	45800000	GSM3258551
chr8	105400000	106000000	chr14	54500000	55600000	GSM3258551
chr8	79300000	80000000	chr17	26000000	27000000	GSM3258551
chr8	101200000	102900000	chr17	37600000	38200000	GSM3258551
chr8	107400000	108500000	chr17	37600000	38200000	GSM3258551
chr8	117400000	119700000	chr17	37600000	38300000	GSM3258551
chr8	39200000	43900000	chr20	56200000	60200000	GSM3258551
chr8	84400000	85100000	chr21	26900000	27700000	GSM3258551
chr8	108000000	109100000	chr9	15100000	16000000	GSM3258551
chr8	111800000	112800000	chr9	500000	1700000	GSM3258551
chr8	117700000	119000000	chr9	37300000	38400000	GSM3258551
chr9	500000	1500000	chr11	94000000	95000000	GSM3258551
chr9	1100000	18600000	chr12	40300000	45900000	GSM3258551
chr9	3700000	6700000	chr17	37600000	38200000	GSM3258551
chr9	15000000	15300000	chr20	13700000	15200000	GSM3258551
chr9	8100000	15300000	chr20	54300000	55100000	GSM3258551
chr9	12600000	16200000	chr20	57900000	59100000	GSM3258551
chr9	1100000	3600000	chr22	20700000	22900000	GSM3258551
chr9	4800000	5900000	chr22	28500000	29600000	GSM3258551
chr11	68900000	70300000	chr17	37600000	38200000	GSM3258551
chr11	73200000	73900000	chr20	40500000	42800000	GSM3258551
chr11	84600000	85500000	chr20	40500000	42400000	GSM3258551
chr12	500000	9400000	chr17	37600000	38300000	GSM3258551
chr12	33600000	34700000	chr20	57600000	60200000	GSM3258551
chr12	40300000	45800000	chr20	53900000	60200000	GSM3258551
chr13	20200000	21800000	chr17	37600000	38200000	GSM3258551
chr13	41500000	43200000	chr17	37600000	38200000	GSM3258551
chr13	44500000	46300000	chr17	37600000	38200000	GSM3258551
chr21	30000000	31700000	chr22	28400000	29600000	GSM3258551

## Sheet: K562
chrom	pos1_start	pos1_end	pos2_start	pos2_end	resolution	Data
chr4	160350000	160500000	163600000	164100000	50K	GSE63525
chr5	20800000	20950000	34250000	34450000	50K	GSE63525
chr6	16300000	16800000	51650000	51750000	50K	GSE63525
chr7	44000000	44100000	101950000	102400000	50K	GSE63525
chr9	26550000	26800000	37400000	38450000	50K	GSE63525
chr9	123550000	123600000	130900000	131150000	50K	GSE63525
chr9	123550000	123600000	132400000	132550000	50K	GSE63525
chr9	130900000	131100000	132400000	132550000	50K	GSE63525
chr9	133700000	133900000	133800000	134000000	50K	GSE63525
chr13	81050000	81300000	90400000	92550000	50K	GSE63525
chr13	81050000	81150000	92950000	93350000	50K	GSE63525
chr13	81050000	81100000	93850000	94050000	50K	GSE63525
chr13	81050000	81250000	108500000	108750000	50K	GSE63525
chr13	90450000	90500000	92950000	93350000	50K	GSE63525
chr13	90450000	90500000	93850000	94050000	50K	GSE63525
chr13	90400000	91200000	108500000	108850000	50K	GSE63525
chr13	92950000	93000000	93850000	94000000	50K	GSE63525
chr13	92900000	93200000	108500000	108750000	50K	GSE63525
chr13	93850000	94050000	108500000	108700000	50K	GSE63525
chr18	500000	550000	3450000	3700000	50K	GSE63525
chr18	250000	300000	19500000	19700000	50K	GSE63525
chr18	3250000	3550000	10500000	10900000	50K	GSE63525
chr18	8100000	8500000	21150000	21350000	50K	GSE63525
chr4	159450000	159600000	162700000	163050000	50K	GSM1551620
chr6	16400000	16800000	51650000	51900000	50K	GSM1551620
chr9	26550000	26850000	38050000	38450000	50K	GSM1551620
chr9	120750000	120850000	128150000	128350000	50K	GSM1551620
chr9	120800000	120850000	129650000	129900000	50K	GSM1551620
chr9	128150000	128600000	129650000	129900000	50K	GSM1551620
chr13	80500000	80600000	89750000	91850000	50K	GSM1551620
chr13	80500000	80550000	92300000	92700000	50K	GSM1551620
chr13	80500000	80600000	93200000	93400000	50K	GSM1551620
chr13	80500000	80600000	107850000	108050000	50K	GSM1551620
chr13	89800000	89850000	92300000	92700000	50K	GSM1551620
chr13	89800000	89850000	93200000	93400000	50K	GSM1551620
chr13	89800000	89850000	107850000	108050000	50K	GSM1551620
chr13	92300000	92350000	93200000	93400000	50K	GSM1551620
chr13	92250000	92350000	107850000	108050000	50K	GSM1551620
chr13	93200000	93400000	107800000	108050000	50K	GSM1551620
chr18	500000	550000	3450000	3700000	50K	GSM1551620
chr18	250000	400000	21900000	22200000	50K	GSM1551620
chr18	3200000	3500000	10700000	10900000	50K	GSM1551620
chr18	7450000	7650000	25900000	26250000	50K	GSM1551620
chr18	8100000	8450000	23450000	23750000	50K	GSM1551620
chr22	16550000	16850000	22500000	23300000	50K	GSM1551620
chr22	18950000	19300000	22550000	23300000	50K	GSM1551620
chr4	159560000	159660000	162650000	162710000	10K	GSM1551620
chr6	16770000	16860000	51860000	51960000	10K	GSM1551620
chr9	26500000	26730000	38040000	38510000	10K	GSM1551620
chr9	120790000	120910000	128140000	128410000	10K	GSM1551620
chr9	120810000	120910000	129660000	129960000	10K	GSM1551620
chr9	128100000	128350000	129670000	129960000	10K	GSM1551620
chr13	80450000	80530000	89700000	89840000	10K	GSM1551620
chr13	80520000	80610000	92300000	92760000	10K	GSM1551620
chr13	80450000	80530000	93150000	93360000	10K	GSM1551620
chr13	80520000	80660000	107990000	108110000	10K	GSM1551620
chr13	89750000	89800000	92250000	92290000	10K	GSM1551620
chr13	89800000	89910000	93190000	93460000	10K	GSM1551620
chr13	89750000	89800000	107840000	108110000	10K	GSM1551620
chr13	92300000	92410000	93190000	93460000	10K	GSM1551620
chr13	92200000	92300000	107840000	108110000	10K	GSM1551620
chr13	93150000	93370000	107830000	108110000	10K	GSM1551620
chr18	450000	500000	3400000	3490000	10K	GSM1551620
chr18	270000	460000	21920000	22260000	10K	GSM1551620
chr18	3460000	3560000	10840000	10960000	10K	GSM1551620
chr18	7480000	7710000	25940000	26310000	10K	GSM1551620
chr18	8050000	8130000	23450000	23810000	10K	GSM1551620
chr22	16500000	16810000	22600000	23360000	10K	GSM1551620
chr22	18900000	18990000	22590000	23360000	10K	GSM1551620
chrom1	start	end	chrom2	start	end
chr1	54400000	54800000	chr18	24400000	25900000	GSM1551620
chr1	106700000	108200000	chr18	27100000	27500000	GSM1551620
chr2	148600000	149100000	chr22	22500000	23300000	GSM1551620
chr2	150400000	150900000	chr22	22400000	22900000	GSM1551620
chr2	148600000	149000000	chr9	130800000	131200000	GSM1551620
chr3	46400000	48200000	chr10	84100000	86100000	GSM1551620
chr3	138900000	139200000	chr18	26100000	26500000	GSM1551620
chr5	50700000	51200000	chr6	36600000	37900000	GSM1551620
chr6	16700000	17200000	chr16	85000000	85500000	GSM1551620
chr6	38100000	39000000	chr16	78200000	78900000	GSM1551620
chr6	135400000	136000000	chr18	27000000	27300000	GSM1551620
chr9	130800000	131100000	chr13	90800000	91500000	GSM1551620
chr9	131000000	131100000	chr13	92300000	92700000	GSM1551620
chr9	130800000	130900000	chr13	93200000	93400000	GSM1551620
chr9	130800000	131200000	chr13	107800000	108100000	GSM1551620
chr9	130700000	131200000	chr22	22500000	23300000	GSM1551620
chr12	22500000	23200000	chr21	24100000	25600000	GSM1551620
chr13	107800000	108000000	chr22	22800000	23300000	GSM1551620

## Sheet: T47D
chrom	pos1_start	pos1_end	pos2_start	pos2_end	resolution	Data
chr3	169150000	169300000	190450000	190500000	50K	GSE105697
chr3	186800000	187150000	190500000	190750000	50K	GSE105697
chr5	1500000	1750000	40600000	40950000	50K	GSE105697
chr7	30650000	32600000	81950000	85200000	50K	GSE105697
chr9	17300000	19750000	73150000	75350000	50K	GSE105697
chr9	73150000	73400000	103600000	104100000	50K	GSE105697
chr9	73150000	73300000	104400000	104650000	50K	GSE105697
chr9	74250000	75400000	103500000	104950000	50K	GSE105697
chr9	82900000	83000000	89550000	90350000	50K	GSE105697
chr9	82900000	82950000	91400000	91800000	50K	GSE105697
chr10	17450000	18350000	35350000	35650000	50K	GSE105697
chr10	68900000	68950000	73200000	73250000	50K	GSE105697
chr10	68750000	69000000	102500000	102950000	50K	GSE105697
chr10	73150000	73900000	102700000	103100000	50K	GSE105697
chr10	80350000	81100000	102950000	103100000	50K	GSE105697
chr11	19850000	20150000	121250000	121850000	50K	GSE105697
chr19	24200000	24400000	27350000	27400000	50K	GSE105697
chr3	169100000	169160000	190460000	190560000	10K	GSE105697
chr3	187110000	187210000	190500000	190810000	10K	GSE105697
chr5	1700000	1810000	40550000	40790000	10K	GSE105697
chr7	31480000	32660000	81960000	83660000	10K	GSE105697
chr9	17250000	18740000	73100000	73670000	10K	GSE105697
chr9	73100000	73310000	103550000	103700000	10K	GSE105697
chr9	73100000	73280000	104450000	104710000	10K	GSE105697
chr9	74200000	75340000	103450000	103580000	10K	GSE105697
chr9	82970000	83060000	89550000	90410000	10K	GSE105697
chr9	82920000	83010000	91350000	91500000	10K	GSE105697
chr10	17400000	18310000	35300000	35350000	10K	GSE105697
chr10	68930000	69010000	73150000	73250000	10K	GSE105697
chr10	69140000	69260000	102500000	103010000	10K	GSE105697
chr10	73100000	73670000	102920000	103160000	10K	GSE105697
chr10	80300000	80990000	102960000	103160000	10K	GSE105697
chr11	19800000	20090000	121590000	121910000	10K	GSE105697
chr19	24150000	24360000	27300000	27410000	10K	GSE105697
chrom1	start	end	chrom2	start	end
chr3	186800000	187200000	chr10	73200000	73400000	GSE105697
chr3	190400000	191300000	chr10	73200000	73400000	GSE105697
chr3	192900000	193400000	chr12	15100000	16200000	GSE105697
chr3	136100000	138200000	chr5	169800000	171500000	GSE105697
chr3	45700000	46100000	chr9	82900000	83200000	GSE105697
chr3	45400000	46100000	chr9	89200000	90300000	GSE105697
chr4	4800000	6000000	chr5	40900000	41900000	GSE105697
chr4	6200000	6800000	chr5	700000	1000000	GSE105697
chr5	45900000	46300000	chr10	39100000	39400000	GSE105697
chr5	139900000	140000000	chr9	82900000	83200000	GSE105697
chr5	139900000	140000000	chr9	89500000	90300000	GSE105697
chr5	139900000	140000000	chr9	90500000	90900000	GSE105697
chr5	139900000	140000000	chr9	91400000	92000000	GSE105697
chr6	70900000	72200000	chr22	16600000	17300000	GSE105697
chr7	62700000	63000000	chr10	39100000	39500000	GSE105697
chr7	62600000	62700000	chr11	50400000	50700000	GSE105697
chr7	62700000	62900000	chr11	54700000	55100000	GSE105697
chr7	86100000	87400000	chr15	33100000	34100000	GSE105697
chr8	35100000	38100000	chr14	24800000	27000000	GSE105697
chr9	14700000	17400000	chr15	27200000	27900000	GSE105697
chr10	52800000	58500000	chr20	52600000	57200000	GSE105697
chr12	21400000	21800000	chr13	78800000	79100000	GSE105697
chr12	15100000	16000000	chr16	67000000	67600000	GSE105697

## Sheet: MCF7
chrom	pos1_start	pos1_end	pos2_start	pos2_end	resolution	Data
chr1	16750000	16800000	234750000	234850000	50K	GSE66733
chr1	85300000	85600000	96000000	96250000	50K	GSE66733
chr1	106200000	106250000	106400000	107450000	50K	GSE66733
chr1	106200000	106800000	111800000	112150000	50K	GSE66733
chr1	106150000	106600000	113650000	115100000	50K	GSE66733
chr1	107600000	107650000	116250000	116750000	50K	GSE66733
chr1	106200000	106250000	169300000	169750000	50K	GSE66733
chr1	106450000	106800000	172600000	173300000	50K	GSE66733
chr1	106450000	106700000	174300000	174800000	50K	GSE66733
chr1	106500000	106550000	176100000	176200000	50K	GSE66733
chr1	107100000	107200000	177500000	177700000	50K	GSE66733
chr1	106750000	106800000	180950000	181050000	50K	GSE66733
chr1	106200000	106400000	181400000	181600000	50K	GSE66733
chr1	106200000	106600000	186300000	187300000	50K	GSE66733
chr1	106150000	106650000	187650000	192750000	50K	GSE66733
chr1	106200000	106850000	193150000	198350000	50K	GSE66733
chr1	106200000	106350000	198700000	199800000	50K	GSE66733
chr1	106450000	106550000	202700000	203000000	50K	GSE66733
chr1	106150000	106650000	214650000	219700000	50K	GSE66733
chr1	106600000	106650000	221550000	221700000	50K	GSE66733
chr1	106750000	106800000	222100000	222250000	50K	GSE66733
chr1	106400000	106550000	242500000	242700000	50K	GSE66733
chr1	113800000	114050000	113900000	114950000	50K	GSE66733
chr1	114600000	114650000	189200000	189350000	50K	GSE66733
chr1	114550000	114700000	214700000	215650000	50K	GSE66733
chr1	114550000	114650000	216100000	216600000	50K	GSE66733
chr1	114600000	114650000	217600000	218200000	50K	GSE66733
chr1	158100000	158200000	177900000	178100000	50K	GSE66733
chr1	158100000	158150000	178950000	179450000	50K	GSE66733
chr3	61550000	62500000	63550000	65150000	50K	GSE66733
chr3	64550000	64600000	102650000	102800000	50K	GSE66733
chr3	64550000	64700000	175450000	175900000	50K	GSE66733
chr6	26000000	26350000	27750000	27900000	50K	GSE66733
chr6	27100000	27200000	27750000	27900000	50K	GSE66733
chr6	154800000	155000000	169650000	169750000	50K	GSE66733
chr8	110800000	111400000	120500000	121000000	50K	GSE66733
chr9	600000	700000	29900000	30100000	50K	GSE66733
chr9	1050000	1400000	29850000	30100000	50K	GSE66733
chr9	88350000	88400000	125100000	125200000	50K	GSE66733
chr10	7750000	8200000	9000000	9350000	50K	GSE66733
chr11	45800000	46400000	86200000	86900000	50K	GSE66733
chr12	32900000	33150000	45150000	45500000	50K	GSE66733
chr13	20250000	20400000	113450000	113550000	50K	GSE66733
chr13	22650000	22800000	110750000	110800000	50K	GSE66733
chr13	46750000	47350000	47300000	47650000	50K	GSE66733
chr14	20650000	20750000	103950000	104050000	50K	GSE66733
chr15	17000000	17050000	101500000	101600000	50K	GSE66733
chr15	20350000	20400000	99750000	99850000	50K	GSE66733
chr15	20350000	20400000	100150000	100300000	50K	GSE66733
chr15	20650000	20700000	94750000	94900000	50K	GSE66733
chr15	22200000	22250000	101650000	101750000	50K	GSE66733
chr15	25400000	25500000	93100000	93200000	50K	GSE66733
chr15	26200000	26300000	97700000	97800000	50K	GSE66733
chr15	49450000	50150000	52850000	54250000	50K	GSE66733
chr16	21150000	21350000	22600000	22700000	50K	GSE66733
chr16	70100000	70200000	74300000	74500000	50K	GSE66733
chr17	13450000	14150000	61500000	61900000	50K	GSE66733
chr17	22100000	22300000	61550000	61850000	50K	GSE66733
chr17	22600000	22750000	61550000	61800000	50K	GSE66733
chr17	26600000	26650000	50750000	50900000	50K	GSE66733
chr17	26600000	26650000	60200000	60800000	50K	GSE66733
chr17	26600000	26650000	61200000	61900000	50K	GSE66733
chr17	32750000	32850000	61650000	61750000	50K	GSE66733
chr17	47650000	47750000	50850000	51050000	50K	GSE66733
chr17	48150000	48450000	61500000	61900000	50K	GSE66733
chr17	50950000	54400000	61500000	61900000	50K	GSE66733
chr17	58500000	58750000	59800000	62150000	50K	GSE66733
chr17	60250000	60300000	64300000	64350000	50K	GSE66733
chr17	61400000	61650000	65700000	67200000	50K	GSE66733
chr17	61450000	61600000	68450000	69350000	50K	GSE66733
chr17	61500000	61750000	70550000	71450000	50K	GSE66733
chr17	61200000	61400000	75300000	75800000	50K	GSE66733
chr17	69250000	69350000	75650000	75800000	50K	GSE66733
chr18	11700000	11900000	69200000	69900000	50K	GSE66733
chr18	34200000	34350000	75250000	75400000	50K	GSE66733
chr18	49900000	50200000	77750000	77950000	50K	GSE66733
chr19	24300000	24400000	27350000	27400000	50K	GSE66733
chr20	40900000	41900000	53450000	54550000	50K	GSE66733
chr20	40950000	41000000	57100000	57250000	50K	GSE66733
chr20	47150000	47600000	47350000	49100000	50K	GSE66733
chr20	47150000	47550000	50650000	50900000	50K	GSE66733
chr20	47100000	47400000	53550000	55100000	50K	GSE66733
chr20	47100000	47500000	55500000	55600000	50K	GSE66733
chr20	46950000	47450000	56950000	58750000	50K	GSE66733
chr20	50650000	50750000	53550000	54000000	50K	GSE66733
chr20	50650000	50750000	54450000	54950000	50K	GSE66733
chr20	50650000	50700000	57100000	57300000	50K	GSE66733
chr20	53550000	53850000	53650000	55100000	50K	GSE66733
chr20	53550000	53600000	55550000	55600000	50K	GSE66733
chr20	53550000	53700000	57050000	57550000	50K	GSE66733
chr20	53550000	53650000	58150000	58400000	50K	GSE66733
chr20	55550000	55600000	57100000	57300000	50K	GSE66733
chr22	12600000	12650000	45100000	45200000	50K	GSE66733
chr22	16800000	16850000	49500000	49600000	50K	GSE66733
chr22	17050000	17100000	50550000	50650000	50K	GSE66733
chr22	17450000	17550000	49700000	49750000	50K	GSE66733
chrom1	start	end	chrom2	start	end
chr1	105900000	109000000	chr17	58400000	62400000	GSE66733
chr1	111800000	112300000	chr17	58600000	59300000	GSE66733
chr1	111100000	111900000	chr17	59800000	62200000	GSE66733
chr1	113300000	118800000	chr17	58500000	62400000	GSE66733
chr1	119700000	120000000	chr17	61400000	61900000	GSE66733
chr1	147000000	147700000	chr17	61500000	61900000	GSE66733
chr1	151800000	152500000	chr17	61400000	62100000	GSE66733
chr1	168400000	174900000	chr17	61400000	62200000	GSE66733
chr1	176100000	177900000	chr17	61500000	62100000	GSE66733
chr1	179600000	181600000	chr17	61400000	62100000	GSE66733
chr1	184300000	198400000	chr17	61400000	62200000	GSE66733
chr1	198700000	200900000	chr17	61400000	62000000	GSE66733
chr1	214600000	221800000	chr17	60200000	62300000	GSE66733
chr1	238400000	240000000	chr17	61500000	61900000	GSE66733
chr1	106000000	106300000	chr20	46900000	48900000	GSE66733
chr1	106200000	106300000	chr20	50500000	51300000	GSE66733
chr1	105800000	106300000	chr20	53200000	56100000	GSE66733
chr1	106200000	106300000	chr20	56800000	57800000	GSE66733
chr1	111800000	111900000	chr20	47100000	48100000	GSE66733
chr1	111500000	112000000	chr20	53500000	55000000	GSE66733
chr1	114200000	114700000	chr20	42200000	42900000	GSE66733
chr1	113400000	114100000	chr20	46900000	48900000	GSE66733
chr1	114100000	114200000	chr20	50600000	51300000	GSE66733
chr1	113300000	114400000	chr20	53300000	55600000	GSE66733
chr1	113700000	114200000	chr20	56800000	57800000	GSE66733
chr1	119700000	120000000	chr20	40800000	41600000	GSE66733
chr1	147000000	147900000	chr20	53600000	54200000	GSE66733
chr1	149900000	153000000	chr20	53500000	54500000	GSE66733
chr1	180200000	181600000	chr20	53600000	54000000	GSE66733
chr1	183700000	193700000	chr20	53500000	54100000	GSE66733
chr1	195900000	198400000	chr20	53500000	55000000	GSE66733
chr1	198700000	201700000	chr20	53500000	55000000	GSE66733
chr1	206600000	207500000	chr20	53600000	54000000	GSE66733
chr1	214600000	214800000	chr20	47200000	47800000	GSE66733
chr1	214600000	216200000	chr20	53400000	55300000	GSE66733
chr1	214600000	214700000	chr20	57100000	57300000	GSE66733
chr1	105900000	108500000	chr3	61600000	65500000	GSE66733
chr1	111800000	112500000	chr3	64000000	65000000	GSE66733
chr1	113300000	115600000	chr3	61600000	65400000	GSE66733
chr1	151700000	152100000	chr3	64000000	64400000	GSE66733
chr1	214600000	219800000	chr3	63900000	65100000	GSE66733
chr2	50800000	53300000	chr17	61500000	61900000	GSE66733
chr2	76000000	78200000	chr17	61500000	61900000	GSE66733
chr2	82100000	84000000	chr17	61500000	61900000	GSE66733
chr2	142000000	144100000	chr17	61500000	61900000	GSE66733
chr2	154100000	157000000	chr17	61500000	62100000	GSE66733
chr2	161100000	166900000	chr17	61500000	62100000	GSE66733
chr2	184100000	189200000	chr17	61500000	62100000	GSE66733
chr2	191900000	194700000	chr17	61500000	61900000	GSE66733
chr2	208600000	214400000	chr17	61500000	62100000	GSE66733
chr3	64300000	65100000	chr15	49500000	50200000	GSE66733
chr3	500000	8400000	chr17	61400000	62200000	GSE66733
chr3	12000000	12600000	chr17	61500000	61900000	GSE66733
chr3	15200000	27300000	chr17	61400000	62200000	GSE66733
chr3	27800000	30300000	chr17	61400000	62100000	GSE66733
chr3	34800000	36500000	chr17	61500000	61900000	GSE66733
chr3	61200000	64500000	chr17	58200000	63600000	GSE66733
chr3	64000000	64200000	chr17	64000000	64900000	GSE66733
chr3	73600000	75000000	chr17	61500000	61900000	GSE66733
chr3	75900000	90400000	chr17	61400000	62200000	GSE66733
chr3	93900000	115200000	chr17	61400000	62200000	GSE66733
chr3	117100000	118800000	chr17	61400000	62000000	GSE66733
chr3	130300000	133000000	chr17	61500000	62100000	GSE66733
chr3	143400000	150500000	chr17	61400000	62200000	GSE66733
chr3	151800000	154100000	chr17	61400000	62200000	GSE66733
chr3	157800000	158500000	chr17	61500000	61900000	GSE66733
chr3	161000000	166300000	chr17	61400000	62100000	GSE66733
chr3	166600000	169700000	chr17	61400000	62100000	GSE66733
chr3	172700000	176800000	chr17	61400000	62100000	GSE66733
chr3	190500000	193700000	chr17	61500000	62000000	GSE66733
chr3	61400000	64200000	chr20	46800000	49300000	GSE66733
chr3	63600000	64100000	chr20	50300000	51300000	GSE66733
chr3	61200000	64300000	chr20	53100000	57800000	GSE66733
chr3	61600000	62100000	chr7	31600000	32000000	GSE66733
chr5	8700000	10500000	chr17	61500000	62000000	GSE66733
chr5	10900000	14300000	chr17	61400000	62200000	GSE66733
chr5	14700000	16500000	chr17	61500000	62200000	GSE66733
chr5	17700000	29000000	chr17	61400000	62300000	GSE66733
chr5	29300000	31400000	chr17	61500000	62100000	GSE66733
chr5	34900000	42900000	chr17	61400000	62100000	GSE66733
chr5	43500000	46400000	chr17	61400000	62100000	GSE66733
chr6	9000000	9700000	chr17	61500000	61900000	GSE66733
chr6	44800000	45400000	chr17	61500000	61900000	GSE66733
chr7	7100000	9300000	chr17	61500000	62100000	GSE66733
chr7	31600000	35000000	chr17	61400000	62200000	GSE66733
chr7	62500000	63000000	chr17	61400000	61900000	GSE66733
chr7	78100000	94600000	chr17	61400000	62100000	GSE66733
chr7	103500000	104900000	chr17	61500000	61900000	GSE66733
chr7	106100000	127500000	chr17	61400000	62200000	GSE66733
chr7	130400000	131500000	chr17	61500000	62100000	GSE66733
chr7	136000000	137900000	chr17	61500000	62200000	GSE66733
chr7	144400000	148200000	chr17	61400000	62100000	GSE66733
chr7	33000000	34200000	chr20	53500000	54100000	GSE66733
chr7	62600000	63200000	chr20	53500000	54900000	GSE66733
chr8	49100000	51300000	chr17	61500000	62100000	GSE66733
chr8	57300000	60300000	chr17	61500000	61900000	GSE66733
chr8	63200000	64100000	chr17	61500000	62000000	GSE66733
chr8	71700000	72700000	chr17	61500000	61900000	GSE66733
chr8	74800000	85700000	chr17	61400000	62200000	GSE66733
chr8	85800000	128600000	chr17	60200000	62300000	GSE66733
chr8	128900000	132000000	chr17	61500000	62000000	GSE66733
chr8	135900000	137500000	chr17	61500000	62100000	GSE66733
chr8	85800000	97400000	chr20	53500000	55300000	GSE66733
chr8	98500000	111800000	chr20	53500000	55300000	GSE66733
chr8	114600000	115700000	chr20	53600000	54000000	GSE66733
chr8	120300000	128600000	chr20	53500000	55100000	GSE66733
chr9	78800000	81200000	chr17	61500000	62100000	GSE66733
chr9	82000000	83300000	chr17	61500000	62100000	GSE66733
chr9	101400000	104800000	chr17	61400000	62200000	GSE66733
chr9	105300000	106900000	chr17	61500000	61900000	GSE66733
chr9	116800000	119300000	chr17	61500000	62000000	GSE66733
chr10	8400000	9900000	chr17	61500000	62200000	GSE66733
chr10	39000000	39500000	chr17	61500000	61900000	GSE66733
chr10	53600000	54900000	chr17	61500000	61900000	GSE66733
chr11	50400000	50700000	chr17	61500000	61900000	GSE66733
chr11	84200000	85400000	chr17	61500000	62000000	GSE66733
chr12	33200000	34000000	chr17	61500000	61900000	GSE66733
chr12	34400000	34700000	chr17	61500000	61900000	GSE66733
chr12	59100000	67000000	chr17	61400000	62200000	GSE66733
chr12	69900000	87700000	chr17	61400000	62100000	GSE66733
chr12	90100000	91900000	chr17	61500000	62100000	GSE66733
chr12	102000000	102500000	chr17	61500000	61900000	GSE66733
chr13	33400000	35700000	chr17	61500000	61900000	GSE66733
chr13	37000000	40000000	chr17	61500000	62100000	GSE66733
chr13	41600000	44000000	chr17	61400000	62000000	GSE66733
chr13	45800000	47700000	chr17	61200000	62200000	GSE66733
chr13	45800000	47900000	chr20	53600000	55100000	GSE66733
chr14	24900000	30900000	chr17	61400000	62200000	GSE66733
chr14	31700000	33700000	chr17	61500000	62100000	GSE66733
chr14	35400000	49500000	chr17	61400000	62200000	GSE66733
chr14	55500000	57600000	chr17	61500000	62200000	GSE66733
chr14	59000000	60000000	chr17	61500000	62000000	GSE66733
chr14	62300000	63300000	chr17	61500000	62000000	GSE66733
chr14	78500000	88200000	chr17	61400000	62200000	GSE66733
chr15	49400000	54900000	chr17	61100000	62300000	GSE66733
chr15	56100000	56800000	chr17	61500000	61900000	GSE66733
chr15	70600000	73300000	chr17	61500000	62000000	GSE66733
chr15	75800000	77500000	chr17	61400000	62200000	GSE66733
chr15	85300000	87700000	chr17	61400000	62000000	GSE66733
chr15	93500000	99900000	chr17	61400000	62200000	GSE66733
chr15	49400000	54600000	chr20	53500000	55100000	GSE66733
chr16	76200000	77200000	chr17	61500000	62100000	GSE66733
chr17	61400000	61900000	chr19	27300000	27600000	GSE66733
chr17	47900000	48600000	chr20	56900000	57500000	GSE66733
chr17	61500000	61600000	chr20	6900000	15100000	GSE66733
chr17	61100000	61500000	chr20	40800000	42700000	GSE66733
chr17	58100000	62600000	chr20	46400000	61600000	GSE66733
chr17	65700000	66600000	chr20	53600000	55000000	GSE66733
chr17	75200000	75900000	chr20	50100000	52000000	GSE66733
chr17	61500000	61900000	chrX	62500000	63000000	GSE66733
chr20	53600000	54800000	chr21	37900000	40900000	GSE66733
