# Supplementary material for: HiSV: A control-free method for structural variation detection from Hi-C data
Source: PLoS Comput Biol. 2023 Jan 6;19(1):e1010760. doi: 10.1371/journal.pcbi.1010760 (PMC11960816; doi:10.1371/journal.pcbi.1010760)
Supplement: S1 Table — (XLSX) [file pcbi.1010760.s005.xlsx]

## Sheet: Sheet1
SV type		Count
Deletion		2
Duplication		2
Inversion		2
Translocation	intra-chromosomal	3
	inter-chromosomal	3
Complex SV	inversion-duplication	2
	deletion- inversion	2
	displcaed DUP	2
